# Supplementary material for: MM/GBSA prediction of relative binding affinities of carbonic anhydrase inhibitors: effect of atomic charges and comparison with Autodock4Zn
Source: J Comput Aided Mol Des. 2023 Mar 17;37(4):167–82. doi: 10.1007/s10822-023-00499-0 (PMC10050039; doi:10.1007/s10822-023-00499-0)
Supplement: Supplementary file 1 — Supplementary file1 (ZIP 63 kb) [file 10822_2023_499_MOESM1_ESM.zip]

Archive with 80 entries (79 files):
- Cartesian_Coordinates/
- Cartesian_Coordinates/1.B3LYP-D3BJ.xyz
- Cartesian_Coordinates/1.HF.xyz
- Cartesian_Coordinates/1.M062X.xyz
- Cartesian_Coordinates/10.B3LYP-D3BJ.xyz
- Cartesian_Coordinates/10.HF.xyz
- Cartesian_Coordinates/10.M062X.xyz
- Cartesian_Coordinates/11.B3LYP-D3BJ.xyz
- Cartesian_Coordinates/11.HF.xyz
- Cartesian_Coordinates/11.M062X.xyz
- Cartesian_Coordinates/12.B3LYP-D3BJ.xyz
- Cartesian_Coordinates/12.HF.xyz
- Cartesian_Coordinates/12.M062X.xyz
- Cartesian_Coordinates/13.B3LYP-D3BJ.xyz
- Cartesian_Coordinates/13.HF.xyz
- Cartesian_Coordinates/13.M062X.xyz
- Cartesian_Coordinates/14.B3LYP-D3BJ.xyz
- Cartesian_Coordinates/14.HF.xyz
- Cartesian_Coordinates/14.M062X.xyz
- Cartesian_Coordinates/15.B3LYP-D3BJ.xyz
- Cartesian_Coordinates/15.HF.xyz
- Cartesian_Coordinates/15.M062X.xyz
- Cartesian_Coordinates/16.B3LYP-D3BJ.xyz
- Cartesian_Coordinates/16.M062X.xyz
- Cartesian_Coordinates/17.B3LYP-D3BJ.xyz
- Cartesian_Coordinates/17.M062X.xyz
- Cartesian_Coordinates/18.B3LYP-D3BJ.xyz
- Cartesian_Coordinates/18.M062X.xyz
- Cartesian_Coordinates/19.B3LYP-D3BJ.xyz
- Cartesian_Coordinates/19.M062X.xyz
- Cartesian_Coordinates/2.B3LYP-D3BJ.xyz
- Cartesian_Coordinates/2.HF.xyz
- Cartesian_Coordinates/2.M062X.xyz
- Cartesian_Coordinates/20.B3LYP-D3BJ.xyz
- Cartesian_Coordinates/20.M062X.xyz
- Cartesian_Coordinates/21.B3LYP-D3BJ.xyz
- Cartesian_Coordinates/21.M062X.xyz
- Cartesian_Coordinates/22.B3LYP-D3BJ.xyz
- Cartesian_Coordinates/22.M062X.xyz
- Cartesian_Coordinates/23.B3LYP-D3BJ.xyz
- Cartesian_Coordinates/23.M062X.xyz
- Cartesian_Coordinates/24.B3LYP-D3BJ.xyz
- Cartesian_Coordinates/24.M062X.xyz
- Cartesian_Coordinates/25.B3LYP-D3BJ.xyz
- Cartesian_Coordinates/25.M062X.xyz
- Cartesian_Coordinates/26.B3LYP-D3BJ.xyz
- Cartesian_Coordinates/26.M062X.xyz
- Cartesian_Coordinates/27.B3LYP-D3BJ.xyz
- Cartesian_Coordinates/27.M062X.xyz
- Cartesian_Coordinates/28.B3LYP-D3BJ.xyz
- Cartesian_Coordinates/28.M062X.xyz
- Cartesian_Coordinates/29.B3LYP-D3BJ.xyz
- Cartesian_Coordinates/29.M062X.xyz
- Cartesian_Coordinates/3.B3LYP-D3BJ.xyz
- Cartesian_Coordinates/3.HF.xyz
- Cartesian_Coordinates/3.M062X.xyz
- Cartesian_Coordinates/30.B3LYP-D3BJ.xyz
- Cartesian_Coordinates/30.M062X.xyz
- Cartesian_Coordinates/31.B3LYP-D3BJ.xyz
- Cartesian_Coordinates/31.M062X.xyz
- Cartesian_Coordinates/32.B3LYP-D3BJ.xyz
- Cartesian_Coordinates/32.M062X.xyz
- Cartesian_Coordinates/4.B3LYP-D3BJ.xyz
- Cartesian_Coordinates/4.HF.xyz
- Cartesian_Coordinates/4.M062X.xyz
- Cartesian_Coordinates/5.B3LYP-D3BJ.xyz
- Cartesian_Coordinates/5.HF.xyz
- Cartesian_Coordinates/5.M062X.xyz
- Cartesian_Coordinates/6.B3LYP-D3BJ.xyz
- Cartesian_Coordinates/6.HF.xyz
- Cartesian_Coordinates/6.M062X.xyz
- Cartesian_Coordinates/7.B3LYP-D3BJ.xyz
- Cartesian_Coordinates/7.HF.xyz
- Cartesian_Coordinates/7.M062X.xyz
- Cartesian_Coordinates/8.B3LYP-D3BJ.xyz
- Cartesian_Coordinates/8.HF.xyz
- Cartesian_Coordinates/8.M062X.xyz
- Cartesian_Coordinates/9.B3LYP-D3BJ.xyz
- Cartesian_Coordinates/9.HF.xyz
- Cartesian_Coordinates/9.M062X.xyz
