# Supplementary material for: MM/GBSA prediction of relative binding affinities of carbonic anhydrase inhibitors: effect of atomic charges and comparison with Autodock4Zn
Source: J Comput Aided Mol Des. 2023 Mar 17;37(4):167–82. doi: 10.1007/s10822-023-00499-0 (PMC10050039; doi:10.1007/s10822-023-00499-0)
Supplement: Supplementary file 1 — Supplementary file1 (ZIP 63 kb) [file 10822_2023_499_MOESM1_ESM.zip › Cartesian_Coordinates/1.B3LYP-D3BJ.xyz]

16
-1  1
C -4.2087143642  4.58089391  14.3345291254
C -5.5761860427  4.3458273444  14.4878400288
C -6.022391498  3.2535385464  15.2347302191
C -5.104399633  2.3869742459  15.8306563569
C -3.7345513299  2.6265113772  15.6829897883
C -3.2892829145  3.7172724955  14.9395484232
S -5.6720640282  0.8925583537  16.720242351
O -7.0888872967  1.236969022  17.0558595995
O -4.7140041712  0.8121297565  17.8519526283
N -5.4817669174 -0.3307141643  15.7461495351
H -6.3266868407 -0.349068366  15.1682630191
H -2.2222815102  3.9017106692  14.8329136681
H -3.0382576075  1.9543603447  16.1733795504
H -7.0791809987  3.0613488261  15.3878507287
H -6.2970354049  5.0205092831  14.0302467811
H -3.8603094422  5.4331783556  13.7558481969
