# Supplementary material for: MM/GBSA prediction of relative binding affinities of carbonic anhydrase inhibitors: effect of atomic charges and comparison with Autodock4Zn
Source: J Comput Aided Mol Des. 2023 Mar 17;37(4):167–82. doi: 10.1007/s10822-023-00499-0 (PMC10050039; doi:10.1007/s10822-023-00499-0)
Supplement: Supplementary file 1 — Supplementary file1 (ZIP 63 kb) [file 10822_2023_499_MOESM1_ESM.zip › Cartesian_Coordinates/1.HF.xyz]

16
-1  1
C -4.2143103453  4.5980528201  14.3837936225
C -5.5551966859  4.5171963846  14.7220880821
C -6.0371417596  3.4104411874  15.4048616051
C -5.1809558984  2.3771014361  15.7537987951
C -3.8394966983  2.456639713  15.407484482
C -3.3577357878  3.5631225813  14.7273575367
S -5.7882189285  0.9528711064  16.6903288759
O -7.2049994396  0.9231908153  16.3395363763
O -5.4910807217  1.3106261832  18.0637990005
N -4.9791896949 -0.2825196236  16.2423349916
H -5.4138934637 -0.6350105554  15.4083235454
H -2.314995193  3.6164239094  14.4609268362
H -3.1945924434  1.6361628568  15.6625816334
H -7.0761690541  3.3280122625  15.662469166
H -6.2277918737  5.3146206891  14.4518893788
H -3.8402320122  5.4570682336  13.8514260724
