# Supplementary material for: MM/GBSA prediction of relative binding affinities of carbonic anhydrase inhibitors: effect of atomic charges and comparison with Autodock4Zn
Source: J Comput Aided Mol Des. 2023 Mar 17;37(4):167–82. doi: 10.1007/s10822-023-00499-0 (PMC10050039; doi:10.1007/s10822-023-00499-0)
Supplement: Supplementary file 1 — Supplementary file1 (ZIP 63 kb) [file 10822_2023_499_MOESM1_ESM.zip › Cartesian_Coordinates/1.M062X.xyz]

16
-1  1
C -4.2072571083  4.5757804414  14.3424297493
C -5.5725453139  4.3515412295  14.4980910499
C -6.0234143603  3.2590545106  15.2385047363
C -5.1096701006  2.3875271487  15.8230312765
C -3.7416788283  2.6146452346  15.6730541659
C -3.2921215768  3.7046954149  14.9360706743
S -5.674408336  0.9014081087  16.7126925479
O -7.0880784939  1.2363506945  17.0152059945
O -4.7439496145  0.8506603529  17.8541463383
N -5.4651663835 -0.324748112  15.7698805014
H -6.2964905185 -0.3591119523  15.1772846676
H -2.2254153957  3.8826514159  14.8246807374
H -3.0511349095  1.9308584284  16.1576148526
H -7.080828363  3.0701608202  15.3959095117
H -6.2885291166  5.0340206659  14.04659364
H -3.8553115806  5.4285055983  13.7678095563
