# Supplementary material for: MM/GBSA prediction of relative binding affinities of carbonic anhydrase inhibitors: effect of atomic charges and comparison with Autodock4Zn
Source: J Comput Aided Mol Des. 2023 Mar 17;37(4):167–82. doi: 10.1007/s10822-023-00499-0 (PMC10050039; doi:10.1007/s10822-023-00499-0)
Supplement: Supplementary file 1 — Supplementary file1 (ZIP 63 kb) [file 10822_2023_499_MOESM1_ESM.zip › Cartesian_Coordinates/10.B3LYP-D3BJ.xyz]

37
-1  1
C -5.1094031549  7.6563292423  11.7056418107
O -5.5304005764  6.538592878  12.49647285
C -4.5818962672  6.0054328294  13.3239467915
O -3.4554593084  6.4711455069  13.3840846826
C -5.0839513386  4.8506681405  14.0872148652
C -6.4056298644  4.3820154656  13.9661512738
C -6.8284162789  3.2887248498  14.707875518
C -4.2052223096  4.2053674837  14.9721959628
C -5.9458636214  2.6419792306  15.5829365241
C -4.6339003526  3.1117206791  15.7134607987
S -6.4859505927  1.1354359383  16.4591346806
O -7.8999729318  1.4436866371  16.783744513
O -5.5264767808  1.0590764026  17.6014372539
N -6.3947566863 -0.0349716406  15.4092680328
H -5.4309631679 -0.3752572258  15.4625134245
C -6.2463519381  7.9893692337  10.7528086416
C -6.5417018824  6.8602394221  9.7595096283
C -7.6789665545  7.1662164698  8.7770834579
C -9.0599411602  7.2966867989  9.4295146091
C -10.1781675775  7.520054236  8.4091271673
H -4.8712337657  8.4994690619  12.3640356557
H -4.1914345581  7.3957368532  11.1668834191
H -7.0893820005  4.889018318  13.2944000905
H -7.8469925613  2.9224218552  14.6418407699
H -3.1935532058  4.5872887304  15.0643443828
H -3.9795751731  2.6122639777  16.4196389047
H -7.1385469457  8.2207400894  11.3454493312
H -5.9815038824  8.9056621989  10.2072240724
H -5.6254564763  6.6448969001  9.1935404225
H -6.7748722991  5.9487784532  10.3213485053
H -7.4509610936  8.0904252074  8.2253951782
H -7.7223319984  6.3673951931  8.0244423014
H -9.2669297148  6.3895035796  10.011971953
H -9.0566914727  8.124297522  10.1488592704
H -10.2339373828  6.6884491881  7.6973811983
H -10.0078902434  8.4360976361  7.8312848041
H -11.1553148817  7.6090426578  8.8948372541
