# Supplementary material for: MM/GBSA prediction of relative binding affinities of carbonic anhydrase inhibitors: effect of atomic charges and comparison with Autodock4Zn
Source: J Comput Aided Mol Des. 2023 Mar 17;37(4):167–82. doi: 10.1007/s10822-023-00499-0 (PMC10050039; doi:10.1007/s10822-023-00499-0)
Supplement: Supplementary file 1 — Supplementary file1 (ZIP 63 kb) [file 10822_2023_499_MOESM1_ESM.zip › Cartesian_Coordinates/10.HF.xyz]

37
-1  1
C -5.0236700676  7.4541034576  11.5615279013
O -5.4119618809  6.3340102716  12.3364653149
C -4.4795556426  5.7670001246  13.101913084
O -3.3593805806  6.1811077258  13.1372996447
C -4.9802846126  4.6051757029  13.874064281
C -6.30741933  4.1920124425  13.8160996583
C -6.7293338152  3.1035022474  14.5573703425
C -4.0848017259  3.916840476  14.6883595816
C -5.8330074166  2.4146741055  15.3620688926
C -4.5090182649  2.8308563027  15.4277965159
S -6.3677431189  0.9541301466  16.2936916886
O -5.9986068906 -0.1314954541  15.4086296992
O -7.7986819534  1.1881822894  16.449713661
N -5.5634022421  0.9194027169  17.6065589982
H -6.0492554631  1.4931017852  18.2719829104
C -6.2253114475  7.9002522197  10.7477681026
C -6.6813360063  6.8642940681  9.7171359251
C -7.8309797327  7.3285040814  8.8161445196
C -9.1671519869  7.5377300883  9.5335811913
C -10.2995782572  7.9046624563  8.5750601376
H -4.6842983653  8.2436342802  12.2211458867
H -4.1922776004  7.1790907916  10.9233182549
H -7.0059802835  4.7234612239  13.1975146309
H -7.752966773  2.7824095717  14.5326087346
H -3.0632528585  4.2464097954  14.7339004426
H -3.8349685269  2.3030420733  16.0759221315
H -7.0323537091  8.1409933996  11.4330380585
H -5.954890647  8.8254853779  10.2397908508
H -5.8314837934  6.6077735584  9.0867820104
H -6.9666723142  5.9504295658  10.2294397652
H -7.5464351139  8.2512895365  8.3099336482
H -7.9730302014  6.5862491142  8.0324595512
H -9.4299130405  6.6294474632  10.0719284112
H -9.0710009053  8.3191323224  10.2827115048
H -10.4566450579  7.1236173011  7.8359268132
H -10.0783154612  8.8247358921  8.0398438347
H -11.2350349131  8.0487514785  9.1075034201
