# Supplementary material for: MM/GBSA prediction of relative binding affinities of carbonic anhydrase inhibitors: effect of atomic charges and comparison with Autodock4Zn
Source: J Comput Aided Mol Des. 2023 Mar 17;37(4):167–82. doi: 10.1007/s10822-023-00499-0 (PMC10050039; doi:10.1007/s10822-023-00499-0)
Supplement: Supplementary file 1 — Supplementary file1 (ZIP 63 kb) [file 10822_2023_499_MOESM1_ESM.zip › Cartesian_Coordinates/10.M062X.xyz]

37
-1  1
C -5.0530567528  7.4430308806  11.5465001782
O -5.4670021301  6.3161614559  12.3144079287
C -4.5036208742  5.7592510425  13.0888479663
O -3.3772352034  6.205807663  13.1172667075
C -4.9879685732  4.5907197816  13.8561566643
C -6.3125414886  4.1475176878  13.7791990861
C -6.7166711008  3.04550799  14.5233475524
C -4.0764768574  3.9286203873  14.6876909719
C -5.8055929854  2.3836456611  15.3444142583
C -4.4865646372  2.8317562337  15.4307222737
S -6.3133043165  0.9102337364  16.2955418619
O -5.8144989908 -0.1839375604  15.4472792445
O -7.7850193445  1.0783918093  16.3597992626
N -5.5603994773  0.9614652518  17.6591220953
H -6.1323922098  1.5461828962  18.2703309015
C -6.2482178044  7.893005164  10.7274874824
C -6.7204814196  6.8228328691  9.7433937707
C -7.8530653201  7.2846991926  8.8252237761
C -9.1408177984  7.6568656826  9.5604068826
C -10.2822713732  7.9818859609  8.6003019815
H -4.6969227898  8.2299237129  12.2196672695
H -4.2110099606  7.1546552232  10.9062821347
H -7.0149131616  4.6732273137  13.1406543428
H -7.7387667033  2.6819553156  14.4995773084
H -3.0571776158  4.2989185047  14.7360029253
H -3.8147047453  2.3138728911  16.108931939
H -7.057052952  8.1633774969  11.4153257877
H -5.9709118364  8.8049097722  10.1820399746
H -5.8655434627  6.5075332653  9.1315969689
H -7.037659128  5.9386732709  10.3079364761
H -7.5171730651  8.1468538036  8.2311908491
H -8.0780828146  6.4865561949  8.1061748982
H -9.4313533964  6.8272285992  10.2170284031
H -8.9607988712  8.517855982  10.2142518065
H -10.5113539892  7.1223405534  7.9624351748
H -10.0139805854  8.8171166015  7.9449056758
H -11.1953962646  8.255357713  9.135557219
