# Supplementary material for: MM/GBSA prediction of relative binding affinities of carbonic anhydrase inhibitors: effect of atomic charges and comparison with Autodock4Zn
Source: J Comput Aided Mol Des. 2023 Mar 17;37(4):167–82. doi: 10.1007/s10822-023-00499-0 (PMC10050039; doi:10.1007/s10822-023-00499-0)
Supplement: Supplementary file 1 — Supplementary file1 (ZIP 63 kb) [file 10822_2023_499_MOESM1_ESM.zip › Cartesian_Coordinates/11.B3LYP-D3BJ.xyz]

46
-1  1
C -0.3312811853  8.5031423614  12.0552326702
C -0.8983256332  7.3215252605  12.8588003014
C -2.064285193  6.7115256466  12.0556015631
N -2.7034108749  5.5856652848  12.6964906765
C -3.8645065706  5.7426532718  13.4300179952
O -4.436843686  6.8323208635  13.4865374916
C -4.3467383894  4.5255593172  14.1346248851
C -3.9615878925  3.2218099387  13.7673182325
C -4.424795072  2.1238486556  14.4788600662
C -5.271669998  2.302932694  15.5787703173
C -5.6754990978  3.5912017763  15.9355973589
C -5.2231465186  4.6931933719  15.2148454684
S -5.8401382856  0.8348316177  16.5105929237
O -4.5898307196  0.4101426283  17.1873005982
O -6.9195226764  1.3979596087  17.3765703292
N -6.2908854074 -0.2301521893  15.4448666554
N  0.8755855276  9.0837451319  12.6202268492
C  2.1435920446  8.5439929916  12.4944356937
C  3.0516795297  9.2970449232  13.192812473
C  0.9555021823  10.2045685657  13.4278127488
C -0.0443828636  11.0825517643  13.8610103698
C  0.3378891625  12.1451995993  14.6702598435
C  1.6836325746  12.3325376097  15.0464383582
C  2.6735576822  11.4574580871  14.6211048547
C  2.3214385915  10.371873542  13.801745405
C -1.3183177365  7.731200444  14.2711673476
H -0.1032140798  8.1842006598  11.0312053762
H -1.0825435544  9.2952144256  11.9792794592
H -0.1001046758  6.5675351814  12.9360023282
H -1.7054167424  6.4096421471  11.0619703809
H -2.8468597978  7.4633852637  11.9200568934
H -2.1578611311  4.7539684043  12.8622730432
H -3.3369911861  3.0608774795  12.8916344564
H -4.1696128609  1.1117804336  14.1826661315
H -6.3468996107  3.6969707153  16.7806417545
H -5.5281614688  5.7017366771  15.4747162835
H -7.2703190696 -0.0162599154  15.2399847401
H  2.2887973125  7.6528513757  11.9001844102
H  4.1139684683  9.1122842153  13.2605946657
H -1.0841101727  10.9354059611  13.5896928165
H -0.4170545735  12.8400797073  15.0250723107
H  1.9447550752  13.1725312605  15.6831817492
H  3.7079699856  11.6045608763  14.9187630919
H -2.1556145202  8.4348508216  14.2385297484
H -0.4870253953  8.1940616423  14.8090443776
H -1.6514114968  6.8599899016  14.8394645063
