# Supplementary material for: MM/GBSA prediction of relative binding affinities of carbonic anhydrase inhibitors: effect of atomic charges and comparison with Autodock4Zn
Source: J Comput Aided Mol Des. 2023 Mar 17;37(4):167–82. doi: 10.1007/s10822-023-00499-0 (PMC10050039; doi:10.1007/s10822-023-00499-0)
Supplement: Supplementary file 1 — Supplementary file1 (ZIP 63 kb) [file 10822_2023_499_MOESM1_ESM.zip › Cartesian_Coordinates/11.HF.xyz]

46
-1  1
C -0.5269857587  8.6388866143  12.3037198478
C -1.0530291146  7.4896342096  13.1756751008
C -2.3741677389  6.9884349387  12.572509085
N -2.9010789918  5.8177555538  13.2312226429
C -4.081652558  5.8277231758  13.9147957309
O -4.7189903747  6.8406732088  14.057021699
C -4.5333373996  4.5093606778  14.4551588849
C -3.6554493836  3.4604284868  14.7328204736
C -4.131664134  2.2552222065  15.2053184491
C -5.494379235  2.0704075218  15.4092914114
C -6.3683821085  3.1120720817  15.1472260789
C -5.8899106594  4.3264130938  14.6805706358
S -6.0854346306  0.477510511  16.0377343663
O -5.6747530768  0.5173584496  17.4259259095
O -7.5203200762  0.5504523956  15.7912862898
N -5.3424220798 -0.6244195914  15.2582306846
N  0.7956936784  9.1122776227  12.6628429887
C  1.9616584731  8.4487454786  12.3740389551
C  3.0324330675  9.141385123  12.8121377809
C  1.1225094837  10.2794108487  13.310752237
C  0.3083659858  11.2993736176  13.8095012664
C  0.9208790056  12.3704130172  14.4154553645
C  2.3173121654  12.4436688061  14.5362287756
C  3.1157401483  11.4380825686  14.0479398792
C  2.5200922934  10.3370120891  13.4247795401
C -1.2103280191  7.8963289251  14.6401838804
H -0.4971066437  8.3245557731  11.2642757707
H -1.2079900929  9.4797609723  12.3521446028
H -0.3288784266  6.6764891137  13.1217146538
H -2.226362224  6.7625918258  11.5178419072
H -3.1291625122  7.7598252058  12.6374968684
H -2.5218127864  4.9355332372  12.9836797579
H -2.5931100471  3.5871252124  14.6115778469
H -3.4619264461  1.4405372975  15.4083731542
H -7.4181283689  2.9554727917  15.3053937267
H -6.5630077268  5.1394367732  14.4801423048
H -5.8579454294 -0.7949284909  14.4136876295
H  1.9277753725  7.5092479657  11.8595896388
H  4.0584644891  8.8501740899  12.714892906
H -0.7626388386  11.255140045  13.7351062657
H  0.3155673996  13.1678832819  14.8097986927
H  2.7609104409  13.2964736562  15.0194869315
H  4.1866131837  11.4940847642  14.1431937597
H -1.9439370224  8.6908327934  14.7464018841
H -0.2694775354  8.242312047  15.0531855928
H -1.550245747  7.0568400139  15.2336481476
