# Supplementary material for: MM/GBSA prediction of relative binding affinities of carbonic anhydrase inhibitors: effect of atomic charges and comparison with Autodock4Zn
Source: J Comput Aided Mol Des. 2023 Mar 17;37(4):167–82. doi: 10.1007/s10822-023-00499-0 (PMC10050039; doi:10.1007/s10822-023-00499-0)
Supplement: Supplementary file 1 — Supplementary file1 (ZIP 63 kb) [file 10822_2023_499_MOESM1_ESM.zip › Cartesian_Coordinates/11.M062X.xyz]

46
-1  1
C -0.3039774489  8.4682192135  12.0645454002
C -0.8763317271  7.3060573141  12.8827948284
C -2.0295079957  6.6830450196  12.081630953
N -2.6729961128  5.571430866  12.7380601063
C -3.8118017103  5.7517531609  13.4893176831
O -4.3427020683  6.8502457599  13.5856747205
C -4.3263201668  4.5298884289  14.1720103473
C -4.0382253128  3.2334015827  13.7235044866
C -4.5295091533  2.132171196  14.4105124225
C -5.3018784133  2.3117284703  15.5577886187
C -5.6116133779  3.5978411747  15.9938849772
C -5.1323103219  4.7033392816  15.2992644153
S -5.8734183472  0.8422517216  16.4772649592
O -4.666200097  0.4755680952  17.2349767995
O -7.0069175805  1.3886115479  17.2601751092
N -6.2333703174 -0.2466494144  15.4214190998
N  0.8892692038  9.0615969277  12.6379476849
C  2.1590151042  8.5417870363  12.5205879607
C  3.0558372784  9.3142283563  13.2022131172
C  0.9534382725  10.1919239425  13.4227395381
C -0.0635548353  11.0585112093  13.8428235559
C  0.3008227265  12.1354650746  14.6307680467
C  1.6429157317  12.3520654808  15.0023372714
C  2.6430936359  11.489939146  14.5931273602
C  2.3084568513  10.3861530455  13.791900773
C -1.3236124435  7.7560519535  14.2700250858
H -0.0572472674  8.1317690919  11.0502895446
H -1.0580300498  9.256861743  11.9644240415
H -0.0796342666  6.5542830065  12.9909705956
H -1.6640102293  6.3590608435  11.0984728007
H -2.8079614138  7.4361909587  11.923666669
H -2.1578443575  4.714277882  12.8667168193
H -3.4699567244  3.0834223616  12.8081564328
H -4.3589107706  1.1169553223  14.0640224864
H -6.2388146482  3.7007328338  16.8735126781
H -5.3655728342  5.7163014851  15.6126549622
H -7.199002029 -0.0591058694  15.1475803672
H  2.3149566286  7.6433288073  11.9386805457
H  4.1196957784  9.1445442811  13.2728113535
H -1.1013668915  10.886714164  13.5760864601
H -0.4645740798  12.8228260802  14.9761347738
H  1.8889397909  13.206478421  15.624598654
H  3.6748214181  11.6578453999  14.8876279646
H -2.1589787584  8.4596682122  14.1929716912
H -0.5012742834  8.2320663063  14.8113319571
H -1.6738363866  6.9031530782  14.8559938815
