# Supplementary material for: MM/GBSA prediction of relative binding affinities of carbonic anhydrase inhibitors: effect of atomic charges and comparison with Autodock4Zn
Source: J Comput Aided Mol Des. 2023 Mar 17;37(4):167–82. doi: 10.1007/s10822-023-00499-0 (PMC10050039; doi:10.1007/s10822-023-00499-0)
Supplement: Supplementary file 1 — Supplementary file1 (ZIP 63 kb) [file 10822_2023_499_MOESM1_ESM.zip › Cartesian_Coordinates/12.B3LYP-D3BJ.xyz]

46
-1  1
C -0.6774353921  8.6569385067  11.7253122394
C -1.0614786501  7.5284600346  12.6920148275
C -1.3757685124  6.2456117726  11.9000927439
N -2.1931718329  5.3038077847  12.6376952699
C -3.5254831142  5.5918411286  12.8549289639
O -4.0328064161  6.6021283738  12.355463427
C -4.274369835  4.6319757974  13.7023996315
C -3.824031884  3.3229253595  13.9597165878
C -4.5503903462  2.4764208415  14.7849617252
C -5.7421962973  2.9161784554  15.3741465881
C -6.199028731  4.2124701833  15.1168659722
C -5.4765063796  5.0598617957  14.2838060865
S -6.7289684146  1.7521691285  16.3763082716
O -5.6795643205  1.0066590865  17.1137939941
O -7.6016857224  2.6664288593  17.1717312646
N -7.4698015676  0.8110679554  15.3549617038
N -0.6453060583  9.9621381436  12.3600096031
C  0.4809158117  10.7050252981  12.6637961847
C  0.1231734925  11.8681157845  13.2971521848
C -1.7601234992  10.6461565171  12.8133753185
C -3.1151297503  10.2958401922  12.7518303982
C -4.0265620565  11.196249704  13.290242112
C -3.6057113  12.408912194  13.8742058958
C -2.260724526  12.7471419927  13.9381689829
C -1.308913449  11.8608478373  13.4060872146
C -0.0033646934  7.3087011146  13.7720138474
H -1.4006392199  8.6932153313  10.9019923056
H  0.3099503656  8.4762577284  11.2855341555
H -1.9984297373  7.8220946  13.1713027479
H -1.9315930537  6.5099188132  10.9956977018
H -0.4515825198  5.7405952955  11.5942254869
H -1.7454517311  4.645761513  13.255533652
H -2.9202191314  2.9507321104  13.4829730307
H -4.211609295  1.4682967668  14.9971126341
H -7.1129818321  4.5378902375  15.6019492938
H -5.8137250525  6.0705407312  14.0776976227
H -8.3363971198  1.2982078105  15.1119047042
H  1.4574782257  10.3306764212  12.3908684732
H  0.7978479776  12.6385584957  13.6416966768
H -3.4473032128  9.3530054208  12.3280825295
H -5.0841941841  10.9531101691  13.2681138483
H -4.3494100141  13.0841035264  14.2873013659
H -1.9451387886  13.6808710915  14.3955509756
H  0.9549085239  7.0035251839  13.3310020224
H -0.3185897406  6.5269779491  14.4700615364
H  0.1655129844  8.2215869631  14.3503181974
