# Supplementary material for: MM/GBSA prediction of relative binding affinities of carbonic anhydrase inhibitors: effect of atomic charges and comparison with Autodock4Zn
Source: J Comput Aided Mol Des. 2023 Mar 17;37(4):167–82. doi: 10.1007/s10822-023-00499-0 (PMC10050039; doi:10.1007/s10822-023-00499-0)
Supplement: Supplementary file 1 — Supplementary file1 (ZIP 63 kb) [file 10822_2023_499_MOESM1_ESM.zip › Cartesian_Coordinates/12.HF.xyz]

46
-1  1
C -0.7954303715  8.6843096334  11.9048984048
C -1.368796552  7.649010312  12.8821309083
C -1.6469717775  6.3497517068  12.1107601362
N -2.4229509171  5.3773250785  12.842461452
C -3.7739858515  5.498475491  12.9592825902
O -4.3603131916  6.420315596  12.4460744423
C -4.4641284984  4.4414187577  13.7565575923
C -3.9461265847  3.1563411417  13.911562899
C -4.618500171  2.2167634226  14.6675667942
C -5.8134430495  2.5467211005  15.2938065742
C -6.3421126623  3.817384723  15.1269730888
C -5.6763782833  4.7556605642  14.3563941671
S -6.6376047645  1.3209435239  16.3433537166
O -5.8979818225  1.4294392985  17.5842769351
O -8.0123070116  1.804452044  16.3761696578
N -6.4420469342 -0.057403541  15.6837400489
N -0.6024620159  10.0051318325  12.4664799867
C  0.6014451326  10.5613728683  12.8165909712
C  0.4342011168  11.8129326163  13.2916191509
C -1.5864883025  10.9300328443  12.7213644354
C -2.9681348348  10.8492287684  12.5299874074
C -3.7217896458  11.9480259361  12.8682828476
C -3.130133517  13.110078226  13.388754265
C -1.7711515388  13.1839317287  13.5766213162
C -0.9780503306  12.0820294337  13.2403706486
C -0.4508775472  7.4200851616  14.0827746247
H -1.4519335878  8.7736585613  11.0451919276
H  0.167851008  8.3490686668  11.5321254086
H -2.3240433053  8.0151676536  13.2404085863
H -2.1882345934  6.5784519732  11.2018322381
H -0.7084032833  5.8803486288  11.824624505
H -1.9549287427  4.7336700707  13.4332835091
H -3.0367763188  2.8693519111  13.4115494715
H -4.2449408378  1.2147387026  14.7660688177
H -7.2778902585  4.0525305517  15.5968528153
H -6.0857764868  5.7390082233  14.2153754861
H -7.1779935056 -0.1759156459  15.0111461062
H  1.5047993481  9.9987201599  12.6916627067
H  1.2086360789  12.4688314091  13.6339888607
H -3.4356015631  9.9613081844  12.1442249618
H -4.7889714009  11.9133836775  12.7369643859
H -3.7539776923  13.9483886255  13.6453974278
H -1.3213482607  14.0761661344  13.9775695929
H  0.5226872258  7.0454423107  13.7688219886
H -0.8829441437  6.6965266934  14.7655327252
H -0.2936897534  8.3373952392  14.6385234173
