# Supplementary material for: MM/GBSA prediction of relative binding affinities of carbonic anhydrase inhibitors: effect of atomic charges and comparison with Autodock4Zn
Source: J Comput Aided Mol Des. 2023 Mar 17;37(4):167–82. doi: 10.1007/s10822-023-00499-0 (PMC10050039; doi:10.1007/s10822-023-00499-0)
Supplement: Supplementary file 1 — Supplementary file1 (ZIP 63 kb) [file 10822_2023_499_MOESM1_ESM.zip › Cartesian_Coordinates/12.M062X.xyz]

46
-1  1
C -0.7480189783  8.6575043453  11.7514974854
C -1.1933835827  7.5731214275  12.7346151445
C -1.4613215076  6.2730288533  11.9653500447
N -2.2678918547  5.3289989064  12.7056204112
C -3.6069170848  5.5870111861  12.8746417561
O -4.1185522358  6.5790835486  12.3658904376
C -4.3612163246  4.6027023223  13.6993527277
C -3.9205870967  3.2855975558  13.8907365643
C -4.6533273926  2.4135649866  14.6831446957
C -5.825679636  2.8484220117  15.3013924058
C -6.2803210741  4.1488467128  15.0954991127
C -5.5547659573  5.0212965434  14.2912601419
S -6.7303822715  1.6942569363  16.3881488587
O -5.9255513113  1.7497882917  17.6190027271
O -8.075498981  2.313640392  16.4464218291
N -6.6539342237  0.2863583759  15.7235244223
N -0.6273502193  9.9636314304  12.3659868174
C  0.5396511521  10.6169207231  12.690328706
C  0.263050475  11.8025971451  13.3115803119
C -1.6898283241  10.7276475505  12.7950041674
C -3.0654950927  10.4761576687  12.7028073149
C -3.9161281666  11.4398150223  13.2148005904
C -3.4200046789  12.6204125893  13.8043673952
C -2.0609562961  12.8581413605  13.8974486357
C -1.1661012866  11.901762103  13.3900922915
C -0.183552925  7.3813214317  13.8599500979
H -1.4691832728  8.7286220471  10.9279945641
H  0.2264106245  8.4042384357  11.3160962725
H -2.1531346837  7.8836752086  13.1608570178
H -2.0054042624  6.5042684932  11.043838452
H -0.5164785412  5.7884130115  11.6908457249
H -1.8273052793  4.6643364173  13.3212859301
H -3.0292339675  2.9268520735  13.3809027485
H -4.3602311614  1.3761867282  14.8163327688
H -7.2103143908  4.4448124933  15.5699786853
H -5.8900014023  6.03769157  14.108900262
H -7.4294742484  0.2500932867  15.0603377981
H  1.4900808924  10.1658922763  12.4389778351
H  0.9875695458  12.5200947607  13.6665163719
H -3.4522597133  9.5575314426  12.2694014582
H -4.9878522994  11.2771478183  13.169346713
H -4.121332624  13.349467926  14.1976315467
H -1.6872277428  13.7678179062  14.3583250702
H  0.7944251604  7.0838819946  13.459577782
H -0.5197687006  6.6038231998  14.5517974475
H -0.0512190585  8.3035234903  14.4325904581
