# Supplementary material for: MM/GBSA prediction of relative binding affinities of carbonic anhydrase inhibitors: effect of atomic charges and comparison with Autodock4Zn
Source: J Comput Aided Mol Des. 2023 Mar 17;37(4):167–82. doi: 10.1007/s10822-023-00499-0 (PMC10050039; doi:10.1007/s10822-023-00499-0)
Supplement: Supplementary file 1 — Supplementary file1 (ZIP 63 kb) [file 10822_2023_499_MOESM1_ESM.zip › Cartesian_Coordinates/13.B3LYP-D3BJ.xyz]

22
-1  1
C -4.8379149726  2.2621830239  11.8734768527
C -4.3786308871  1.0220405879  12.3404875185
C -4.5619663663  1.8015346858  14.6268887069
C -5.1493779397  3.2669135047  12.7863092037
C -4.2392808024  0.796178211  13.7184123296
C -5.0123449281  3.0388382372  14.1559801707
C -4.0462995386 -0.009538036  11.3334930059
O -4.1373986696  0.122303949  10.1236878378
O -3.6130932762 -1.1709011938  11.894619896
C -3.2754308715 -2.1981874699  10.9649661532
S -4.4925640612  1.4915431328  16.430356087
O -3.9986046163  2.7917734332  16.9486388374
O -3.5611751114  0.3259074635  16.5179493214
N -5.9687993756  1.2267255387  16.906360363
H -6.1287350624  0.2272129022  16.7546243416
H -4.9337331334  2.4140257906  10.8039672601
H -5.4952365706  4.2335125565  12.4283274328
H -3.8647238335 -0.1459809295  14.0986435955
H -5.23292876  3.8137442788  14.8826842077
H -2.9500007337 -3.047322104  11.5670723076
H -2.47199903 -1.8737558061  10.2970554679
H -4.1397614594 -2.4727517565  10.3529981029
