# Supplementary material for: MM/GBSA prediction of relative binding affinities of carbonic anhydrase inhibitors: effect of atomic charges and comparison with Autodock4Zn
Source: J Comput Aided Mol Des. 2023 Mar 17;37(4):167–82. doi: 10.1007/s10822-023-00499-0 (PMC10050039; doi:10.1007/s10822-023-00499-0)
Supplement: Supplementary file 1 — Supplementary file1 (ZIP 63 kb) [file 10822_2023_499_MOESM1_ESM.zip › Cartesian_Coordinates/13.HF.xyz]

22
-1  1
C -4.3347796809  2.3797882691  11.9085377702
C -4.3244105153  1.0590627741  12.3508127069
C -4.7428580205  1.7996911942  14.6019352019
C -4.5433580346  3.4008477705  12.8123230272
C -4.5259938442  0.7727849498  13.6960555896
C -4.7468023469  3.1106923721  14.1559997127
C -4.0855917756 -0.0066322613  11.3459651503
O -3.9055823325  0.1851000318  10.1792091592
O -4.0879350345 -1.2287892605  11.8646182492
C -3.872676154 -2.3010999062  10.9767414516
S -5.0594934116  1.4180606093  16.3432163515
O -6.4865581896  1.1674296505  16.3671335674
O -4.6214413275  2.6387251754  17.0124628822
N -4.2548079201  0.1516924666  16.6958820074
H -3.3231883221  0.4444678705  16.9299360433
H -4.1734568841  2.5837980861  10.8663322544
H -4.545420587  4.4240352071  12.4772496119
H -4.4997664501 -0.236022517  14.0584488925
H -4.8971457695  3.8952573553  14.873561815
H -3.9121032499 -3.196860306  11.5790011131
H -2.9064143387 -2.2161069806  10.4970115994
H -4.6402158107 -2.3299225509  10.2145648431
