# Supplementary material for: MM/GBSA prediction of relative binding affinities of carbonic anhydrase inhibitors: effect of atomic charges and comparison with Autodock4Zn
Source: J Comput Aided Mol Des. 2023 Mar 17;37(4):167–82. doi: 10.1007/s10822-023-00499-0 (PMC10050039; doi:10.1007/s10822-023-00499-0)
Supplement: Supplementary file 1 — Supplementary file1 (ZIP 63 kb) [file 10822_2023_499_MOESM1_ESM.zip › Cartesian_Coordinates/13.M062X.xyz]

22
-1  1
C -4.8384639308  2.2500402927  11.8818120702
C -4.3777606292  1.0166691373  12.3482492924
C -4.5660158097  1.7866016573  14.6256299424
C -5.1563671987  3.251593595  12.7930382554
C -4.238947982  0.7839344388  13.7211790757
C -5.020692714  3.0201040431  14.1595400353
C -4.0398631045 -0.0134165702  11.3359745938
O -4.12785686  0.1263506456  10.1343425697
O -3.6101823261 -1.1683911791  11.8872010946
C -3.2718367567 -2.1807378018  10.9529605756
S -4.4904498611  1.4901436515  16.4235915959
O -3.9444489204  2.7665744262  16.9157116465
O -3.6058554715  0.3033556985  16.5055561362
N -5.9516491814  1.2767223422  16.9239009331
H -6.1490698649  0.2844037532  16.785053882
H -4.9320979914  2.4008046083  10.8113691037
H -5.5064317484  4.2160394841  12.4359609304
H -3.8622405994 -0.1592627819  14.1018218631
H -5.2472618644  3.7900157477  14.8913753549
H -2.9452882986 -3.036006032  11.543250885
H -2.4706222642 -1.8437532403  10.2903003512
H -4.1365966226 -2.4457859162  10.3391788128
