# Supplementary material for: MM/GBSA prediction of relative binding affinities of carbonic anhydrase inhibitors: effect of atomic charges and comparison with Autodock4Zn
Source: J Comput Aided Mol Des. 2023 Mar 17;37(4):167–82. doi: 10.1007/s10822-023-00499-0 (PMC10050039; doi:10.1007/s10822-023-00499-0)
Supplement: Supplementary file 1 — Supplementary file1 (ZIP 63 kb) [file 10822_2023_499_MOESM1_ESM.zip › Cartesian_Coordinates/14.B3LYP-D3BJ.xyz]

18
-1  1
C -4.1009002479  4.4378003233  14.3488100718
C -3.2529059162  3.5203297501  14.9819311406
C -5.1481058922  2.2870244846  15.8384083097
C -5.483739744  4.2643238555  14.4878478287
O -7.1247819791  1.3581989351  17.2658079341
S -5.8235563559  0.8617079211  16.741878742
O -4.7963606077  0.581572677  17.7813746522
O -5.9446856373 -0.1931029395  15.7000072762
C -3.7684098718  2.4554700345  15.7191527989
C -6.0042622421  3.2011362306  15.2239653613
C -3.5400625439  5.5703329727  13.5219784026
H -2.5614394653  5.8920765466  13.8941193072
H -3.4048901389  5.2776125101  12.4717811659
H -4.2055925428  6.4402284634  13.5297230871
H -7.0734214338  3.0735953334  15.3561991909
H -3.1184365445  1.7545845326  16.2321332324
H -6.1586972566  4.9778847195  14.0177561641
H -2.17475158  3.6492236494  14.9001253343
