# Supplementary material for: MM/GBSA prediction of relative binding affinities of carbonic anhydrase inhibitors: effect of atomic charges and comparison with Autodock4Zn
Source: J Comput Aided Mol Des. 2023 Mar 17;37(4):167–82. doi: 10.1007/s10822-023-00499-0 (PMC10050039; doi:10.1007/s10822-023-00499-0)
Supplement: Supplementary file 1 — Supplementary file1 (ZIP 63 kb) [file 10822_2023_499_MOESM1_ESM.zip › Cartesian_Coordinates/14.HF.xyz]

18
-1  1
C -4.112329336  4.4241693759  14.3447398837
C -3.2710244209  3.471756963  14.9147669116
C -5.1522941689  2.2889189048  15.8321384133
C -5.4779120985  4.2897531257  14.539929075
O -7.10121469  1.348812283  17.2236355328
S -5.8134017296  0.8865921396  16.7383080696
O -4.8304920812  0.6416891089  17.7783693795
O -5.9013586437 -0.1753081786  15.7529418574
C -3.7815437805  2.4187036854  15.6494016923
C -5.9956380953  3.2328206731  15.2772993172
C -3.5415210052  5.5681224819  13.5379197853
H -2.7981491844  6.121585697  14.1060342892
H -3.0555379056  5.2101511196  12.6331824286
H -4.3174540548  6.2657283758  13.240620562
H -7.0531624211  3.1408363301  15.4391851654
H -3.1275688531  1.696724941  16.1018701286
H -6.1505628766  5.0185623649  14.1173114737
H -2.2038346545  3.5603806087  14.7853460349
