# Supplementary material for: MM/GBSA prediction of relative binding affinities of carbonic anhydrase inhibitors: effect of atomic charges and comparison with Autodock4Zn
Source: J Comput Aided Mol Des. 2023 Mar 17;37(4):167–82. doi: 10.1007/s10822-023-00499-0 (PMC10050039; doi:10.1007/s10822-023-00499-0)
Supplement: Supplementary file 1 — Supplementary file1 (ZIP 63 kb) [file 10822_2023_499_MOESM1_ESM.zip › Cartesian_Coordinates/14.M062X.xyz]

18
-1  1
C -4.1083256668  4.4286668695  14.3428271795
C -3.258941033  3.4900538765  14.9374996312
C -5.1480995389  2.2909426064  15.8352844726
C -5.4848090167  4.2822176565  14.5187313369
O -7.0846009396  1.3850544327  17.2992846604
S -5.8187931079  0.8745009231  16.7389092023
O -4.774464157  0.5712776969  17.73629789
O -5.988387299 -0.1627259862  15.7046667221
C -3.7711446565  2.4305186422  15.6775813603
C -6.0039907102  3.2226149437  15.2597956973
C -3.5410931754  5.5675302015  13.5313594327
H -2.771667304  6.110970876  14.0895735688
H -3.0756789699  5.206145588  12.6075718885
H -4.3214189136  6.2809787313  13.2529168873
H -7.0713280985  3.1101017324  15.4229704198
H -3.1232065444  1.7076460199  16.1635697754
H -6.1570671038  5.0131678098  14.0732323846
H -2.181983765  3.6003373797  14.8209274902
