# Supplementary material for: MM/GBSA prediction of relative binding affinities of carbonic anhydrase inhibitors: effect of atomic charges and comparison with Autodock4Zn
Source: J Comput Aided Mol Des. 2023 Mar 17;37(4):167–82. doi: 10.1007/s10822-023-00499-0 (PMC10050039; doi:10.1007/s10822-023-00499-0)
Supplement: Supplementary file 1 — Supplementary file1 (ZIP 63 kb) [file 10822_2023_499_MOESM1_ESM.zip › Cartesian_Coordinates/15.B3LYP-D3BJ.xyz]

30
-1  1
C -5.2688188981  2.1110001769  15.3991010858
C -4.5576126912  1.6311676502  14.3240374914
C -4.0931752658  2.504703745  13.3168102978
C -4.3375635931  3.8563190128  13.3921949258
C -5.0617353824  4.4022748769  14.4877178486
C -5.3320817938  5.8048492001  14.6076650968
C -6.035812558  6.2756530708  15.6957109447
C -6.5007437347  5.3985676502  16.699773664
C -6.2599363595  4.0477271576  16.6131912845
C -5.536594158  3.5111917045  15.5132015218
N -4.9020249116  6.7813147707  13.6373910185
C -3.4757192202  7.0461079778  13.5737501038
C -5.5641377769  6.7457431228  12.3455444585
S -5.8204806245  0.900344497  16.6783900836
O -7.2963040088  1.1474950507  16.7299442397
O -5.0476851549  1.3359050469  17.8695328247
N -5.391293419 -0.5344185215  16.198584019
H -4.3652927995  0.5627935052  14.2924854329
H -3.5338876987  2.104255944  12.4740929262
H -3.9743530593  4.5137871652  12.6129412232
H -6.2223970615  7.3438463718  15.755911063
H -7.0543262719  5.7979283382  17.5452067416
H -6.6216258726  3.3641152389  17.3692023387
H -3.3077131821  8.0110858087  13.0764306919
H -2.8847935144  6.2866373908  13.031876705
H -3.0790430348  7.1116611887  14.5900280982
H -5.4183784383  7.7082278565  11.8365160317
H -6.6363853486  6.5986544289  12.4978761748
H -5.210797663  5.9529707765  11.6626001039
H -6.1652865048 -0.8639102029  15.6162915601
