# Supplementary material for: MM/GBSA prediction of relative binding affinities of carbonic anhydrase inhibitors: effect of atomic charges and comparison with Autodock4Zn
Source: J Comput Aided Mol Des. 2023 Mar 17;37(4):167–82. doi: 10.1007/s10822-023-00499-0 (PMC10050039; doi:10.1007/s10822-023-00499-0)
Supplement: Supplementary file 1 — Supplementary file1 (ZIP 63 kb) [file 10822_2023_499_MOESM1_ESM.zip › Cartesian_Coordinates/15.HF.xyz]

30
-1  1
C -5.2628491425  2.0995789456  15.3990763971
C -4.5585859439  1.6250128826  14.3395170515
C -4.0919500628  2.4973589027  13.3305626069
C -4.3341079373  3.8289627206  13.400916038
C -5.0589320217  4.379043625  14.4950796799
C -5.3232916433  5.7852555656  14.6012254086
C -6.0142465351  6.2561351171  15.6736723583
C -6.4766588236  5.3869237378  16.6849245405
C -6.2435884749  4.0525691004  16.6086530713
C -5.5263306613  3.5056544192  15.5075179147
N -4.8943799784  6.7464722926  13.6276112855
C -3.4861128719  7.060265608  13.5750028266
C -5.5716265936  6.7528841005  12.352690708
S -5.8296476285  0.9142730407  16.6593169934
O -7.2723856509  1.1383159377  16.6891219692
O -5.1129812962  1.3426185  17.8455646362
N -5.4165784126 -0.4978488146  16.2026867466
H -4.3581494007  0.5718762579  14.2921345964
H -3.5372146107  2.0942558062  12.4995838144
H -3.9730385617  4.4756641211  12.6263156524
H -6.2025266109  7.313526285  15.7369686012
H -7.0192458133  5.7910596113  17.5221284538
H -6.5973268314  3.3930529389  17.3730669315
H -3.3523467929  8.0368506654  13.1139948368
H -2.8821849165  6.3461730152  13.0114789657
H -3.0901065191  7.1078699134  14.5817354457
H -5.4475226558  7.7273658421  11.8845991925
H -6.6307462507  6.587813102  12.5068280734
H -5.2154888891  6.0015651931  11.6448797576
H -6.1758484687 -0.862548433  15.6571454464
