# Supplementary material for: MM/GBSA prediction of relative binding affinities of carbonic anhydrase inhibitors: effect of atomic charges and comparison with Autodock4Zn
Source: J Comput Aided Mol Des. 2023 Mar 17;37(4):167–82. doi: 10.1007/s10822-023-00499-0 (PMC10050039; doi:10.1007/s10822-023-00499-0)
Supplement: Supplementary file 1 — Supplementary file1 (ZIP 63 kb) [file 10822_2023_499_MOESM1_ESM.zip › Cartesian_Coordinates/15.M062X.xyz]

30
-1  1
C -5.2603252308  2.1152202407  15.3937770504
C -4.5502617039  1.6385134824  14.3235971857
C -4.086823605  2.5163000264  13.3173001985
C -4.336003494  3.8615657034  13.3950437339
C -5.0604762976  4.4021816217  14.4938356896
C -5.3326153315  5.8037372546  14.6140210639
C -6.0289776918  6.2705574016  15.7016818335
C -6.484375939  5.3915191097  16.7094759585
C -6.2429327063  4.0456649874  16.6214025003
C -5.5269543065  3.5146321786  15.512211496
N -4.9091395634  6.776635092  13.6418652143
C -3.4854073898  7.0354825734  13.5684145542
C -5.567378361  6.7264214443  12.3519902538
S -5.8396068599  0.9200457074  16.6597022755
O -7.3052291221  1.1544184099  16.6564631168
O -5.1237825097  1.3751438891  17.8650152589
N -5.3921889466 -0.5041214941  16.2101159634
H -4.3543564218  0.5708211246  14.2874443163
H -3.5264451762  2.1193334965  12.4746687899
H -3.9762473721  4.5238342789  12.6166395818
H -6.2174312725  7.3383832931  15.7623796277
H -7.0302821205  5.7902239242  17.5592912881
H -6.5883873373  3.3606765971  17.386054404
H -3.321657463  8.0035495373  13.0780811596
H -2.906883432  6.2784614226  13.0128445435
H -3.0804289394  7.0908986807  14.5813653321
H -5.4346794353  7.6901312673  11.8440289402
H -6.6366941324  6.562813617  12.5036538162
H -5.1963557126  5.9390005673  11.6746907537
H -6.1536721258 -0.8540454352  15.6269440999
