# Supplementary material for: MM/GBSA prediction of relative binding affinities of carbonic anhydrase inhibitors: effect of atomic charges and comparison with Autodock4Zn
Source: J Comput Aided Mol Des. 2023 Mar 17;37(4):167–82. doi: 10.1007/s10822-023-00499-0 (PMC10050039; doi:10.1007/s10822-023-00499-0)
Supplement: Supplementary file 1 — Supplementary file1 (ZIP 63 kb) [file 10822_2023_499_MOESM1_ESM.zip › Cartesian_Coordinates/16.B3LYP-D3BJ.xyz]

22
-1  1
S -5.4292819817  1.0704978642  16.3453841667
O -5.0484793261  1.8762718305  17.5394480688
O -6.8468132825  1.0682891145  15.9325178707
C -4.6609420116  2.0550306676  15.008881158
C -4.8435703527  1.9011430408  13.6453564856
S -3.4630366436  3.2478209423  15.383791275
C -3.9935230668  2.749142347  12.9135980378
C -3.1604594961  3.554534736  13.6909901524
S -3.9598732524  2.8509760943  11.1392106985
C -2.1680237225  4.5173162149  13.248142023
C -2.2590129067  3.4346451723  10.9137687274
O -4.8539323495  3.9272084079  10.6703789668
O -4.0896230461  1.5018790024  10.5650786851
C -2.0147573161  4.7008392384  11.7341565361
O -1.4839809155  5.1827779391  14.0213299577
N -4.7963022737 -0.3584917088  16.241274334
H -3.9426313937 -0.329660142  16.8041489236
H -5.5403872896  1.1932727791  13.2176275672
H -2.1578572207  3.6097993619  9.8392814149
H -1.6047597555  2.6102383856  11.2075151362
H -2.7270232196  5.4716412606  11.4156836351
H -1.0077291773  5.0868274512  11.5554361791
