# Supplementary material for: MM/GBSA prediction of relative binding affinities of carbonic anhydrase inhibitors: effect of atomic charges and comparison with Autodock4Zn
Source: J Comput Aided Mol Des. 2023 Mar 17;37(4):167–82. doi: 10.1007/s10822-023-00499-0 (PMC10050039; doi:10.1007/s10822-023-00499-0)
Supplement: Supplementary file 1 — Supplementary file1 (ZIP 63 kb) [file 10822_2023_499_MOESM1_ESM.zip › Cartesian_Coordinates/16.M062X.xyz]

22
-1  1
S -5.3703682378  1.1554889595  16.4241038034
O -4.4544149048  1.4946054545  17.5340059985
O -6.6920000423  1.787055733  16.4393487336
C -4.5490075751  2.0551864654  15.0484836677
C -4.6899911709  1.8094038943  13.7026723792
S -3.4767931805  3.3542060386  15.3747682874
C -3.9238900241  2.7141073026  12.9405722526
C -3.2036086761  3.6280574642  13.6922744477
S -3.8395223268  2.7211436931  11.1743178205
C -2.2835827134  4.6595609402  13.2087014335
C -2.2093506305  3.4430717614  10.9573318677
O -4.8014656724  3.6742983802  10.6187545969
O -3.8249407911  1.3453082214  10.6846247718
C -2.1234582721  4.7770027758  11.6943359612
O -1.6819599506  5.409097871  13.9546733956
N -5.4361928769 -0.3304509344  15.9937546785
H -4.5383482728 -0.7437082514  16.2482201945
H -5.2896005059  0.9970818361  13.3112011547
H -2.092635075  3.5606996742  9.8767544719
H -1.4869212081  2.7089731366  11.322100858
H -2.9187569857  5.4353856677  11.3246921478
H -1.1651909071  5.266423916  11.5073070773
