# Supplementary material for: MM/GBSA prediction of relative binding affinities of carbonic anhydrase inhibitors: effect of atomic charges and comparison with Autodock4Zn
Source: J Comput Aided Mol Des. 2023 Mar 17;37(4):167–82. doi: 10.1007/s10822-023-00499-0 (PMC10050039; doi:10.1007/s10822-023-00499-0)
Supplement: Supplementary file 1 — Supplementary file1 (ZIP 63 kb) [file 10822_2023_499_MOESM1_ESM.zip › Cartesian_Coordinates/17.B3LYP-D3BJ.xyz]

29
-1  1
C -4.6555652779  2.3031729501  14.902765928
C -3.3778291997  2.7976302167  14.8471200394
C -3.0782529483  3.4418684132  13.6129034253
S -5.5567678077  2.6096538169  13.4493265232
C -4.1634138955  3.4156065493  12.7458823208
S -4.1611077146  4.1920996743  11.1932506401
C -2.3499450078  4.2683690118  10.9117652739
C -1.7183673066  4.8745187853  12.1699300147
N -1.8247254508  3.9618117455  13.2992519978
O -4.6568854476  5.5831580116  11.2339603643
O -4.7708631578  3.2823438196  10.1847342573
H -1.3027409993  4.2526757422  14.1149040147
S -5.3554612118  1.2799862019  16.2558615086
O -6.7835286329  1.6596586835  16.205643908
O -4.5444226887  1.764113985  17.4085751588
N -5.1474450296 -0.2150967553  15.8411759525
H -4.2030577724 -0.4619769692  16.1472136638
C -2.0141980891  5.0649490972  9.646402434
C -2.376334409  4.3899675867  8.3111963947
O -3.7237102318  4.5141300565  7.9287649734
H -4.2633043084  4.0123673625  8.570798438
H -2.6883790943  2.69704389  15.6764164973
H -2.0368503337  3.2235696208  10.8122212507
H -2.193804785  5.8503160564  12.3600481238
H -0.655970595  5.0501116078  11.9716278272
H -2.4952395965  6.0479275703  9.6893169699
H -0.9277955278  5.2286804145  9.6612000016
H -1.7899936532  4.8759888622  7.5221979341
H -2.0500398271  3.3353539926  8.3465441638
