# Supplementary material for: MM/GBSA prediction of relative binding affinities of carbonic anhydrase inhibitors: effect of atomic charges and comparison with Autodock4Zn
Source: J Comput Aided Mol Des. 2023 Mar 17;37(4):167–82. doi: 10.1007/s10822-023-00499-0 (PMC10050039; doi:10.1007/s10822-023-00499-0)
Supplement: Supplementary file 1 — Supplementary file1 (ZIP 63 kb) [file 10822_2023_499_MOESM1_ESM.zip › Cartesian_Coordinates/17.M062X.xyz]

29
-1  1
C -4.6348425785  2.2981465835  14.8806496248
C -3.3690694501  2.8054016968  14.8460000799
C -3.0660443951  3.4512890561  13.612202816
S -5.5125345452  2.5784989582  13.4244886079
C -4.1383772768  3.4044819999  12.743173367
S -4.1183923781  4.1388881187  11.1722530578
C -2.326838634  4.2561343358  10.9268064563
C -1.7364066817  4.9004983189  12.1825499828
N -1.8183253262  3.9911741195  13.3116796866
O -4.6467109737  5.5057244627  11.172920647
O -4.6780569445  3.1984577388  10.1819729775
H -1.3225701151  4.3070862718  14.1340964688
S -5.3384268439  1.2947175359  16.2460523291
O -6.7235952215  1.7762848737  16.2739538168
O -4.445217329  1.7034438192  17.3506234566
N -5.2531335731 -0.1914984075  15.8141834441
H -4.3184217497 -0.5100816978  16.0718084504
C -2.000997457  5.0481265895  9.659549328
C -2.4092433354  4.3858778184  8.3347635731
O -3.7405782413  4.6099438398  7.960560775
H -4.30806512  4.0786152835  8.5433994979
H -2.6944737372  2.7169279128  15.6892600313
H -1.9804007863  3.2191855391  10.846628786
H -2.261276375  5.8536592977  12.3584143526
H -0.6814394868  5.1207195164  11.992205619
H -2.4679754025  6.0380171294  9.7132569179
H -0.9125550885  5.1907855202  9.6569403743
H -1.791835718  4.8185590293  7.5399882263
H -2.1701952359  3.3109347398  8.3806172492
