# Supplementary material for: MM/GBSA prediction of relative binding affinities of carbonic anhydrase inhibitors: effect of atomic charges and comparison with Autodock4Zn
Source: J Comput Aided Mol Des. 2023 Mar 17;37(4):167–82. doi: 10.1007/s10822-023-00499-0 (PMC10050039; doi:10.1007/s10822-023-00499-0)
Supplement: Supplementary file 1 — Supplementary file1 (ZIP 63 kb) [file 10822_2023_499_MOESM1_ESM.zip › Cartesian_Coordinates/18.B3LYP-D3BJ.xyz]

9
-1  1
C -6.5297902624  1.6534478885  17.4355222143
H -7.4968339235  1.252861179  17.1184060288
H -6.5464971652  2.7452871133  17.3743098217
H -6.3164881173  1.3401564283  18.4599548531
S -5.209200038  1.0020538232  16.3324981015
N -5.1675095142 -0.567374708  16.5000378489
O -3.9858802305  1.6325263541  16.8979042136
O -5.6501915824  1.491106401  14.9859468715
H -5.8416091665 -0.9210644793  15.8154200465
