# Supplementary material for: MM/GBSA prediction of relative binding affinities of carbonic anhydrase inhibitors: effect of atomic charges and comparison with Autodock4Zn
Source: J Comput Aided Mol Des. 2023 Mar 17;37(4):167–82. doi: 10.1007/s10822-023-00499-0 (PMC10050039; doi:10.1007/s10822-023-00499-0)
Supplement: Supplementary file 1 — Supplementary file1 (ZIP 63 kb) [file 10822_2023_499_MOESM1_ESM.zip › Cartesian_Coordinates/18.M062X.xyz]

9
-1  1
C -6.5236122073  1.6489405901  17.4318265034
H -7.487460699  1.2458063879  17.1127935335
H -6.5364393665  2.7389982549  17.3645005337
H -6.3071053787  1.3368454602  18.454699803
S -5.2166970221  1.0029288273  16.341517286
N -5.1763009728 -0.5538921281  16.5026513786
O -4.0024725308  1.6338468167  16.8960751726
O -5.653547338  1.483109814  15.0040099982
H -5.8403644848 -0.9075840231  15.8119257909
