# Supplementary material for: MM/GBSA prediction of relative binding affinities of carbonic anhydrase inhibitors: effect of atomic charges and comparison with Autodock4Zn
Source: J Comput Aided Mol Des. 2023 Mar 17;37(4):167–82. doi: 10.1007/s10822-023-00499-0 (PMC10050039; doi:10.1007/s10822-023-00499-0)
Supplement: Supplementary file 1 — Supplementary file1 (ZIP 63 kb) [file 10822_2023_499_MOESM1_ESM.zip › Cartesian_Coordinates/19.B3LYP-D3BJ.xyz]

18
-1  1
C -4.5688260463  2.1545432794  16.0754572794
C -4.1375468438  4.2988259505  15.1498946429
C -5.0300354348  6.4897252075  14.4256437452
C -4.5846238078  7.8149712939  13.8268034161
N -5.1584241384 -0.5323521331  15.7308148662
N -3.0527215744  3.5734643085  15.2512830015
N -3.316928869  2.3313450152  15.7863839876
N -4.0218883906  5.5832998982  14.6205561731
O -6.7756630725  1.1637047886  16.8427248715
O -4.6532599587  0.4149632483  18.0135668468
O -6.1992429689  6.265613589  14.7054533051
S -5.3802477697  0.6324085208  16.7481846408
S -5.6027848883  3.5449322635  15.7066052337
H -3.5102208811  7.8746628529  13.6332958741
H -4.8691619215  8.6195099803  14.5101086341
H -5.1250440111  7.9741172894  12.889847337
H -5.8969526829 -0.4290877086  15.0303213741
H -3.0714267402  5.8193523557  14.3700547709
