# Supplementary material for: MM/GBSA prediction of relative binding affinities of carbonic anhydrase inhibitors: effect of atomic charges and comparison with Autodock4Zn
Source: J Comput Aided Mol Des. 2023 Mar 17;37(4):167–82. doi: 10.1007/s10822-023-00499-0 (PMC10050039; doi:10.1007/s10822-023-00499-0)
Supplement: Supplementary file 1 — Supplementary file1 (ZIP 63 kb) [file 10822_2023_499_MOESM1_ESM.zip › Cartesian_Coordinates/19.M062X.xyz]

18
-1  1
C -4.5885523078  2.1602677523  16.0327865523
C -4.1385684948  4.2884943989  15.1240176608
C -5.0177700991  6.487249596  14.4435371266
C -4.5858095329  7.8165058217  13.8533924316
N -5.1196489323 -0.5443478788  15.8103168647
N -3.0704486443  3.5493563186  15.1978978936
N -3.3444634578  2.3143828425  15.7247513614
N -4.0122277769  5.5762813263  14.6044477794
O -6.7872988677  1.162732066  16.7632821476
O -4.7179550665  0.5289949785  18.0390632778
O -6.1739271539  6.2627455271  14.7452539387
S -5.3929226111  0.6568781859  16.7464372402
S -5.5958412983  3.5552189397  15.6936536546
H -3.517173324  7.8747764786  13.6388650337
H -4.8569339158  8.6072691044  14.5552991524
H -5.1485269424  7.9826783441  12.9328691237
H -5.8226156578 -0.4889934305  15.0722142483
H -3.0643159166  5.8035096287  14.3389145126
