# Supplementary material for: MM/GBSA prediction of relative binding affinities of carbonic anhydrase inhibitors: effect of atomic charges and comparison with Autodock4Zn
Source: J Comput Aided Mol Des. 2023 Mar 17;37(4):167–82. doi: 10.1007/s10822-023-00499-0 (PMC10050039; doi:10.1007/s10822-023-00499-0)
Supplement: Supplementary file 1 — Supplementary file1 (ZIP 63 kb) [file 10822_2023_499_MOESM1_ESM.zip › Cartesian_Coordinates/2.B3LYP-D3BJ.xyz]

19
-1  1
C -4.0651720318  4.4966677025  14.3423238465
C -3.1981868513  3.5911414791  14.973718667
C -5.0706210066  2.3214939603  15.8336902634
C -5.4416872559  4.2956570762  14.4828911243
O -7.1215093716  1.2312278465  17.0015108672
S -5.7027831142  0.8508138838  16.7168500071
O -4.7851628219  0.7591721178  17.8808553162
N -5.5087247704 -0.3868404134  15.7615692591
C -3.6913513172  2.5176000293  15.7079210716
C -5.941974329  3.22066791  15.2208721498
C -3.5212553396  5.6442777777  13.5253075686
H -2.6896543316  6.1448911205  14.0351632506
H -3.140388011  5.3068844383  12.5517402128
H -4.2938937402  6.3949216823  13.3294930491
H -7.0083526041  3.0715266034  15.354173502
H -3.0233591839  1.8264679042  16.2112513408
H -6.3333266481 -0.3905337762  15.1547177035
H -6.1312032808  4.9965243589  14.0142639453
H -2.1223939908  3.7394382987  14.8896868551
