# Supplementary material for: MM/GBSA prediction of relative binding affinities of carbonic anhydrase inhibitors: effect of atomic charges and comparison with Autodock4Zn
Source: J Comput Aided Mol Des. 2023 Mar 17;37(4):167–82. doi: 10.1007/s10822-023-00499-0 (PMC10050039; doi:10.1007/s10822-023-00499-0)
Supplement: Supplementary file 1 — Supplementary file1 (ZIP 63 kb) [file 10822_2023_499_MOESM1_ESM.zip › Cartesian_Coordinates/2.HF.xyz]

19
-1  1
C -4.0843201202  4.4964659892  14.3464478609
C -3.2708749439  3.4380497989  14.7462468938
C -5.1449108394  2.312099769  15.749881705
C -5.4330419132  4.4359984646  14.6575152812
O -7.22621662  0.9617088925  16.3795521782
S -5.801740751  0.9194178816  16.6968289351
O -5.4543374889  1.2546622823  18.0643324192
N -5.0655102782 -0.3534593926  16.2275117111
C -3.7917663859  2.3603824737  15.4357362187
C -5.960796974  3.3547832641  15.3531785165
C -3.5022397326  5.6681541695  13.5889148626
H -2.7260895485  6.1658565472  14.1653161916
H -3.0532353169  5.350675104  12.6507026995
H -4.2644523206  6.404716101  13.3571081793
H -7.008449717  3.3070336082  15.5832013363
H -3.1672319365  1.5348805306  15.7237748156
H -5.5312640414 -0.67663689  15.3982088904
H -6.0859481005  5.23869544  14.3541216709
H -2.2185729713  3.4585159659  14.5094196341
