# Supplementary material for: MM/GBSA prediction of relative binding affinities of carbonic anhydrase inhibitors: effect of atomic charges and comparison with Autodock4Zn
Source: J Comput Aided Mol Des. 2023 Mar 17;37(4):167–82. doi: 10.1007/s10822-023-00499-0 (PMC10050039; doi:10.1007/s10822-023-00499-0)
Supplement: Supplementary file 1 — Supplementary file1 (ZIP 63 kb) [file 10822_2023_499_MOESM1_ESM.zip › Cartesian_Coordinates/2.M062X.xyz]

19
-1  1
C -4.0723802406  4.4883046037  14.3360109485
C -3.206781237  3.554392169  14.9206668059
C -5.0772367495  2.3238399957  15.8212267213
C -5.4437219777  4.3194984618  14.5146498399
O -7.1209926303  1.2285274057  16.9540386838
S -5.7017856272  0.8663764627  16.7157400407
O -4.8193458637  0.8248759097  17.8951478184
N -5.4729343298 -0.3823276934  15.8072501691
C -3.7004949453  2.4845319288  15.6535557
C -5.9458679267  3.2459254096  15.2523373603
C -3.5214935746  5.6457897365  13.5400895641
H -2.8469982786  6.2619566229  14.1445935045
H -2.9496787342  5.2984766377  12.6725067501
H -4.3250230437  6.290549459  13.1736590909
H -7.010823094  3.1126577602  15.4152195653
H -3.0360784109  1.762941578  16.1197566783
H -6.2785992371 -0.4149856155  15.1800490476
H -6.1287962752  5.0422887479  14.0746549703
H -2.1319678239  3.67838042  14.7968467411
