# Supplementary material for: MM/GBSA prediction of relative binding affinities of carbonic anhydrase inhibitors: effect of atomic charges and comparison with Autodock4Zn
Source: J Comput Aided Mol Des. 2023 Mar 17;37(4):167–82. doi: 10.1007/s10822-023-00499-0 (PMC10050039; doi:10.1007/s10822-023-00499-0)
Supplement: Supplementary file 1 — Supplementary file1 (ZIP 63 kb) [file 10822_2023_499_MOESM1_ESM.zip › Cartesian_Coordinates/20.B3LYP-D3BJ.xyz]

25
-1  1
N -5.2734852382 -0.3409246716  16.14516358
C -3.3937265692  3.7307940383  15.070053216
C -4.5240125527  4.3202922177  14.4379209857
C -4.3844284426  5.4191288345  13.5930157521
C -3.1074792748  5.9371429408  13.3664410048
C -1.8465433916  7.7367386504  12.3681748764
O -7.1956667322  1.3668298863  16.4840111051
O -5.3196915411  1.153846479  18.1794632955
S -5.7794785427  0.9936115901  16.7862581306
C -4.9280929309  2.3845906721  15.9208028066
N -3.6672815458  2.6471227233  15.8895533039
S -5.9707724237  3.4624673422  14.9233100759
C -1.9805199505  5.3652146  13.9835754553
C -2.1269335692  4.2681949435  14.8303772334
O -3.0577376438  7.0058521643  12.4929879282
C -1.5699086771  8.628932718  13.5744377166
H -5.8666441444 -0.4913041828  15.3251670368
H -5.23285867  5.8843458126  13.1033971363
H -1.9842962232  8.3476536956  11.4704759152
H -1.002216061  7.0614334682  12.1734333776
H -0.989845315  5.7669215435  13.8094372862
H -1.2649844949  3.8200031371  15.313310733
H -2.4032905035  9.3204427585  13.7280596966
H -0.6562790016  9.2125574732  13.416159735
H -1.4488265602  8.0361111651  14.4840126173
