# Supplementary material for: MM/GBSA prediction of relative binding affinities of carbonic anhydrase inhibitors: effect of atomic charges and comparison with Autodock4Zn
Source: J Comput Aided Mol Des. 2023 Mar 17;37(4):167–82. doi: 10.1007/s10822-023-00499-0 (PMC10050039; doi:10.1007/s10822-023-00499-0)
Supplement: Supplementary file 1 — Supplementary file1 (ZIP 63 kb) [file 10822_2023_499_MOESM1_ESM.zip › Cartesian_Coordinates/20.M062X.xyz]

25
-1  1
N -5.2279538171 -0.3341776483  16.1860886638
C -3.4066557659  3.7394838455  15.0602485129
C -4.5350732912  4.3278024945  14.4423816086
C -4.4028692119  5.4355845663  13.6096315418
C -3.1329128987  5.9597757735  13.3873134012
C -1.8672448648  7.7252345101  12.3728194663
O -7.1695308286  1.3304357991  16.4209032337
O -5.3544117779  1.2132935728  18.1563918685
S -5.7673107591  0.9963059598  16.7685785189
C -4.927335037  2.3860459136  15.8912774291
N -3.6716398693  2.6447180379  15.8674236926
S -5.9648483461  3.4581364772  14.9172147803
C -2.0027739492  5.3860807759  13.9943323005
C -2.1436006166  4.2819142729  14.8254391281
O -3.0886484711  7.0348769406  12.5320644986
C -1.5367507706  8.6017091372  13.5732458245
H -5.7895139255 -0.5208429105  15.3542479502
H -5.2533155385  5.9028835641  13.1255604084
H -2.0100828715  8.3452998061  11.4833330574
H -1.0517048247  7.0240183808  12.1524565317
H -1.0139699883  5.7957180238  13.8257167848
H -1.281500801  3.8287347495  15.3030060549
H -2.3446241836  9.3180003494  13.7399310304
H -0.6085387473  9.1538997862  13.3999719666
H -1.4221888446  8.0030678222  14.4794217463
