# Supplementary material for: MM/GBSA prediction of relative binding affinities of carbonic anhydrase inhibitors: effect of atomic charges and comparison with Autodock4Zn
Source: J Comput Aided Mol Des. 2023 Mar 17;37(4):167–82. doi: 10.1007/s10822-023-00499-0 (PMC10050039; doi:10.1007/s10822-023-00499-0)
Supplement: Supplementary file 1 — Supplementary file1 (ZIP 63 kb) [file 10822_2023_499_MOESM1_ESM.zip › Cartesian_Coordinates/21.B3LYP-D3BJ.xyz]

16
-1  1
C -4.4290029369  4.7162543494  14.6327013251
C -5.7613681221  4.6580016472  15.0205883497
C -6.2234456444  3.4980364271  15.6458198939
C -5.3626039164  2.422754745  15.8714453047
C -4.0309643077  2.5061636103  15.4606084292
C -3.5507846271  3.6589735787  14.8380277916
S -5.9535692224  0.9139769575  16.7300315527
O -5.5926972172  1.1871742352  18.1435064242
O -7.4135276739  0.924860858  16.4031857896
N -5.1245689235 -0.298696839  16.1645804047
F -3.9699525368  5.8442005442  14.0179025
H -6.4117529041  5.5056444088  14.8274391423
H -7.2592187412  3.3984141321  15.9517610581
H -3.3962164657  1.639412701  15.616689219
H -2.5207862165  3.7475847626  14.5064686591
H -5.596540544 -0.568756118  15.2972441562
