# Supplementary material for: MM/GBSA prediction of relative binding affinities of carbonic anhydrase inhibitors: effect of atomic charges and comparison with Autodock4Zn
Source: J Comput Aided Mol Des. 2023 Mar 17;37(4):167–82. doi: 10.1007/s10822-023-00499-0 (PMC10050039; doi:10.1007/s10822-023-00499-0)
Supplement: Supplementary file 1 — Supplementary file1 (ZIP 63 kb) [file 10822_2023_499_MOESM1_ESM.zip › Cartesian_Coordinates/21.M062X.xyz]

16
-1  1
C -4.43219682  4.7091586155  14.636596379
C -5.7639400383  4.6465473186  15.0143178964
C -6.2232917403  3.4873997575  15.6372969905
C -5.3584685194  2.421412423  15.8690018713
C -4.0271767135  2.5084534784  15.4687678207
C -3.5501957711  3.6602970455  14.848309058
S -5.94288935  0.9219402155  16.7284648248
O -5.5670597091  1.1854592338  18.1272825133
O -7.3950932436  0.9451116847  16.4251787045
N -5.1430207791 -0.2852823214  16.1467429598
F -3.9780009065  5.8304510791  14.0275521376
H -6.4131602825  5.4925302976  14.8136248331
H -7.2602650045  3.3791971861  15.9387698878
H -3.3895993086  1.6444569969  15.6335541856
H -2.5200684331  3.7583988433  14.5218705194
H -5.6325733805 -0.551531854  15.2906694181
