# Supplementary material for: MM/GBSA prediction of relative binding affinities of carbonic anhydrase inhibitors: effect of atomic charges and comparison with Autodock4Zn
Source: J Comput Aided Mol Des. 2023 Mar 17;37(4):167–82. doi: 10.1007/s10822-023-00499-0 (PMC10050039; doi:10.1007/s10822-023-00499-0)
Supplement: Supplementary file 1 — Supplementary file1 (ZIP 63 kb) [file 10822_2023_499_MOESM1_ESM.zip › Cartesian_Coordinates/22.B3LYP-D3BJ.xyz]

9
-1  1
C -6.4987803543  1.6869043242  17.370713776
F -7.7226194864  1.2524975349  16.9725943755
F -6.5586039247  3.0381014221  17.4088614064
F -6.3318169897  1.2662854622  18.6438398275
S -5.1533572948  1.0460718344  16.2295898698
N -5.2337269016 -0.5152014581  16.283086509
O -3.9431165883  1.5645598748  16.9023747781
O -5.5609306873  1.6961952255  14.9531557178
H -5.9520477728 -0.7754142201  15.60278374
