# Supplementary material for: MM/GBSA prediction of relative binding affinities of carbonic anhydrase inhibitors: effect of atomic charges and comparison with Autodock4Zn
Source: J Comput Aided Mol Des. 2023 Mar 17;37(4):167–82. doi: 10.1007/s10822-023-00499-0 (PMC10050039; doi:10.1007/s10822-023-00499-0)
Supplement: Supplementary file 1 — Supplementary file1 (ZIP 63 kb) [file 10822_2023_499_MOESM1_ESM.zip › Cartesian_Coordinates/22.M062X.xyz]

9
-1  1
C -6.4900141374  1.6803671004  17.3637550474
F -7.7033088648  1.2508268741  16.9663263764
F -6.5428982376  3.0208426981  17.3978333541
F -6.3235667932  1.2624943811  18.626533788
S -5.1629027616  1.0479992159  16.2398071674
N -5.245882183 -0.4994295607  16.2919344156
O -3.964318758  1.5711308714  16.9043957954
O -5.5706046203  1.6886979142  14.973234338
H -5.9515036439 -0.7629294945  15.6031797176
