# Supplementary material for: MM/GBSA prediction of relative binding affinities of carbonic anhydrase inhibitors: effect of atomic charges and comparison with Autodock4Zn
Source: J Comput Aided Mol Des. 2023 Mar 17;37(4):167–82. doi: 10.1007/s10822-023-00499-0 (PMC10050039; doi:10.1007/s10822-023-00499-0)
Supplement: Supplementary file 1 — Supplementary file1 (ZIP 63 kb) [file 10822_2023_499_MOESM1_ESM.zip › Cartesian_Coordinates/23.B3LYP-D3BJ.xyz]

37
-1  1
C -5.1315592826  2.0102945567  15.7934548478
O -2.4635393023  2.3905407278  12.5186571304
C -2.6677545594  4.7990548687  12.7390153861
C -2.5473694435  3.4555650126  13.4655024305
C -2.4019286292  7.1933141464  13.3330591159
C -2.4421728566  7.6341553479  12.0028754868
C -1.9938796705  8.9053223339  11.6688514712
C -1.5314534816  9.7723637651  12.6659312982
C -1.5151032951  9.3508044138  13.9997166186
C -1.9427557839  8.0636892612  14.3230238485
O -4.8481570533 -0.3266837277  16.8206654568
O -6.5510959851  1.2855109959  17.8080322613
N -7.1172347757  0.1346947071  15.6464919886
S -5.9857480037  0.6127608772  16.6167814973
C -4.0648052598  1.9488438501  14.93000988
C -3.718099724  3.2094568034  14.3741668027
C -4.5369842064  4.2150042802  14.8478161095
S -5.7260791998  3.6324442387  15.9840031328
S -4.445224771  5.8993531534  14.3772506981
O -5.3979122892  6.2021389917  13.296965363
O -4.4309456332  6.7760158751  15.5520005738
N -2.8297296432  5.8832037965  13.7219071827
O -1.1171162885  11.0060422593  12.2371504152
C -0.6838091113  11.9288430225  13.2186977013
H -1.5662111751  2.3954830415  12.1618508651
H -3.497365658  4.7451881949  12.0213298834
H -1.7471332633  5.0006891421  12.1837953887
H -1.6373378552  3.4853033551  14.0863898859
H -2.8335397987  6.9827273645  11.2298156886
H -2.0127777528  9.2567525272  10.64283385
H -1.1679901468  10.0051149702  14.7896172028
H -1.9370246923  7.7225201623  15.3507149709
H -6.6717864074 -0.5166326314  14.9953079542
H -3.5503269434  1.0236378197  14.7088761132
H -0.4223574946  12.8427013614  12.6824944376
H  0.1994219046  11.5635404845  13.7594659141
H -1.476112468  12.1502406504  13.9454811483
