# Supplementary material for: MM/GBSA prediction of relative binding affinities of carbonic anhydrase inhibitors: effect of atomic charges and comparison with Autodock4Zn
Source: J Comput Aided Mol Des. 2023 Mar 17;37(4):167–82. doi: 10.1007/s10822-023-00499-0 (PMC10050039; doi:10.1007/s10822-023-00499-0)
Supplement: Supplementary file 1 — Supplementary file1 (ZIP 63 kb) [file 10822_2023_499_MOESM1_ESM.zip › Cartesian_Coordinates/23.M062X.xyz]

37
-1  1
C -5.1179615232  2.0210857145  15.7647769375
O -2.4681701759  2.4102381387  12.500239972
C -2.6686915415  4.8073751946  12.7361176781
C -2.5367397226  3.4608270571  13.4466314475
C -2.401015308  7.1907284962  13.3488216246
C -2.4931759057  7.6425261266  12.028537557
C -2.0584339882  8.9145920425  11.6938022578
C -1.5576396053  9.7670098547  12.6814832094
C -1.491071719  9.3336280213  14.0061956139
C -1.9080113514  8.0450746132  14.3300945636
O -4.8608413554 -0.3506201164  16.6683614175
O -6.4098212351  1.2624495449  17.8350910331
N -7.171425832  0.2186479061  15.6976700998
S -5.9688576582  0.6227999704  16.5886919555
C -4.0604035169  1.9499963083  14.9010851048
C -3.7037074794  3.214501681  14.3601919659
C -4.512045423  4.2125253616  14.8459070106
S -5.6937129619  3.6322083571  15.9682072836
S -4.4011928961  5.897516538  14.3934479238
O -5.3493416167  6.2135229402  13.330015647
O -4.3706202001  6.7548494334  15.5676181595
N -2.8168272112  5.8746225912  13.7357486549
O -1.160004824  10.9997254771  12.254245002
C -0.6910811419  11.8985528135  13.2311959678
H -1.574403145  2.3934523701  12.1423316664
H -3.5144794269  4.7605215972  12.0354258823
H -1.7578076763  5.019245272  12.1676778575
H -1.6248079707  3.4875973811  14.063545619
H -2.9148253426  6.9959355859  11.2657865822
H -2.114858338  9.282055449  10.6751055658
H -1.1151901128  9.9798683392  14.7898251155
H -1.867833125  7.6887964989  15.3530189127
H -6.801989588 -0.4232359282  14.9952523888
H -3.5586326121  1.0184172531  14.6733796117
H -0.4458254259  12.8214315019  12.705455618
H  0.2081096853  11.5170383858  13.7309242623
H -1.4576627293  12.1044922283  13.9880928304
