# Supplementary material for: MM/GBSA prediction of relative binding affinities of carbonic anhydrase inhibitors: effect of atomic charges and comparison with Autodock4Zn
Source: J Comput Aided Mol Des. 2023 Mar 17;37(4):167–82. doi: 10.1007/s10822-023-00499-0 (PMC10050039; doi:10.1007/s10822-023-00499-0)
Supplement: Supplementary file 1 — Supplementary file1 (ZIP 63 kb) [file 10822_2023_499_MOESM1_ESM.zip › Cartesian_Coordinates/24.B3LYP-D3BJ.xyz]

36
-1  1
C -5.1532806174  1.7332676707  15.3261787679
C -2.8479001013  4.7546308186  12.3508341269
C -2.7162552593  3.3532597331  12.9441334378
C -2.0844228272  8.894122654  11.6028774469
C -1.6140976102  9.6951449511  12.6462362631
C -1.6056303637  9.1767281792  13.9460661559
C -2.0428091875  7.871812164  14.1901785273
C -0.7331331904  11.1960827139  14.8601310954
N -4.6870554728 -0.2195793152  17.1883281533
S -5.8301557699  0.303960125  16.2557195766
O -6.9922763703  0.9507950426  16.9323841092
O -6.1129088583 -0.6510020895  15.1630382851
S -5.7379263958  3.3329755405  15.6657385684
C -4.5798779012  4.004274418  14.5425392781
C -3.8054639306  3.0382180998  13.9310674199
C -4.142395452  1.7386263881  14.3968829899
N -2.9363648512  5.7517258503  13.4367812113
S -4.5060864971  5.7171600801  14.1963507487
O -5.5200586693  6.1037236512  13.2010812779
O -4.4223796028  6.4978625976  15.433797048
C -2.5094026443  7.0840289108  13.1387185711
C -2.543234381  7.6027471011  11.8343043768
O -1.1658157665  9.8632358475  15.0457299042
H -1.9576023704  5.0001310697  11.767653824
H -3.7185756671  4.8105162987  11.6824424828
H -1.7422150307  3.2692248568  13.4436160431
H -2.7242262742  2.6166807665  12.1324182792
H -2.1059908148  9.2976190088  10.5946864963
H -1.2681204869  10.6999734699  12.4391411662
H -2.0288885518  7.478614171  15.1977004276
H -0.4473133863  11.5625993775  15.8474136996
H -1.5332949744  11.8313279408  14.4576074935
H  0.1351266473  11.2543485531  14.1895116557
H -4.7383125896  0.3482219423  18.0378054788
H -3.6597554688  0.826002899  14.0685465593
H -2.939899312  7.0089385134  11.0203590541
