# Supplementary material for: MM/GBSA prediction of relative binding affinities of carbonic anhydrase inhibitors: effect of atomic charges and comparison with Autodock4Zn
Source: J Comput Aided Mol Des. 2023 Mar 17;37(4):167–82. doi: 10.1007/s10822-023-00499-0 (PMC10050039; doi:10.1007/s10822-023-00499-0)
Supplement: Supplementary file 1 — Supplementary file1 (ZIP 63 kb) [file 10822_2023_499_MOESM1_ESM.zip › Cartesian_Coordinates/24.M062X.xyz]

36
-1  1
C -5.1768953287  1.8201139345  15.406778117
C -2.7752895318  4.7331453878  12.4312377017
C -2.6594197132  3.3516327154  13.0649972861
C -2.0700116509  8.8513664412  11.5981134216
C -1.6189701197  9.6781502957  12.6268114056
C -1.6233303229  9.1922938399  13.9352238558
C -2.0544481941  7.89228667  14.2048818197
C -0.7879802665  11.2316288328  14.7949273322
N -4.8055028638 -0.6007238488  16.5748357115
S -5.9551102831  0.3878596925  16.2466082581
O -6.5995747201  1.0700019674  17.3896311348
O -6.8433689028 -0.1336104837  15.2032624755
S -5.7717445056  3.4167906883  15.6571362761
C -4.6044812232  4.0386980668  14.5395367221
C -3.7898646906  3.0664419059  14.0131017132
C -4.1274005909  1.7862831481  14.5331742921
N -2.9184432494  5.7509497172  13.4887839612
S -4.5015578387  5.7389553251  14.1499147837
O -5.4488010127  6.0901145594  13.0960403396
O -4.4844846133  6.5468331365  15.3584305413
C -2.4958714576  7.0810761931  13.166792072
C -2.5191647889  7.5645100184  11.8524675451
O -1.2048889717  9.9068409411  15.0170784808
H -1.86348797  4.9757701327  11.880533556
H -3.6215288177  4.7667252  11.7299500352
H -1.7099247641  3.2874620611  13.6097863448
H -2.6359094523  2.591388919  12.2772135784
H -2.0824044662  9.2319847758  10.5815969879
H -1.2785500259  10.6808938944  12.4001805393
H -2.0542136019  7.5223309915  15.2227882017
H -0.5182650333  11.6347131763  15.771027996
H -1.5923956516  11.8390301754  14.3617856089
H  0.0858435027  11.2742919511  14.1320824983
H -4.3914731506 -0.2719976413  17.4483114551
H -3.6186311845  0.859431498  14.293304454
H -2.9004545443  6.9443357216  11.0496734975
