# Supplementary material for: MM/GBSA prediction of relative binding affinities of carbonic anhydrase inhibitors: effect of atomic charges and comparison with Autodock4Zn
Source: J Comput Aided Mol Des. 2023 Mar 17;37(4):167–82. doi: 10.1007/s10822-023-00499-0 (PMC10050039; doi:10.1007/s10822-023-00499-0)
Supplement: Supplementary file 1 — Supplementary file1 (ZIP 63 kb) [file 10822_2023_499_MOESM1_ESM.zip › Cartesian_Coordinates/25.B3LYP-D3BJ.xyz]

42
-1  1
C -4.0690344456  6.1648439612  12.8134408793
C -4.6162261534  4.8564265853  13.3639707683
C -5.5558495096  5.0599331037  14.55100076
O -3.5156646041  4.0215459876  13.7420785457
O -5.2629598779  4.1644888369  12.3008769063
C -5.1294433504  2.7699627861  12.6116776337
C -5.152712794  2.0047139696  11.2994159772
O -5.0949693949  0.6114027262  11.5917540555
C -4.272942928 -0.05176262  10.637714325
C -5.1392116283 -0.9080241081  9.7180547322
C -3.2178342358 -0.8524761724  11.3915992653
O -3.6553212714  0.9651919809  9.8403299603
C -3.917964286  2.2469816449  10.4120575443
C -2.7338867756  2.7757327971  11.220453763
O -2.7054423905  2.225958085  12.5274153729
C -3.7743553649  2.6773027274  13.3523227757
C -3.775121216  1.7345412509  14.5545711941
O -4.7390088072  2.1280101419  15.497415164
S -6.0267230908  0.958241372  15.7747046652
O -5.264208251 -0.255543607  16.1614587036
O -6.7443247251  1.6993824305  16.8202590847
N -6.8542855973  0.8460296279  14.4486197588
H -3.4104550867  5.9677812964  11.9642887283
H -3.5035860807  6.6879960612  13.5886490323
H -4.8912703392  6.8061183907  12.4841271906
H -6.4257026624  5.6469575158  14.2402724367
H -5.0301997599  5.5965196809  15.3464796268
H -5.8760511198  4.0999399174  14.9575877724
H -5.9375352053  2.4090043603  13.2605637381
H -6.0776197032  2.2438997992  10.7580051469
H -4.5248932443 -1.3798957616  8.945415687
H -5.8916853565 -0.2796277731  9.2348726166
H -5.6455001942 -1.6865673448  10.294717615
H -2.5604280368 -1.3717743099  10.6876853884
H -3.6994497203 -1.5903534208  12.0391656406
H -2.6330151364 -0.1686581977  12.0082544182
H -4.1348467835  2.9373029084  9.5896259392
H -2.7778650858  3.8704722576  11.2712448068
H -1.8022613515  2.4785481217  10.7316157728
H -2.7739269243  1.7651501002  15.0035700993
H -3.9454719584  0.71634541  14.1893859175
H -6.4097455528  0.1179574804  13.8862805916
