# Supplementary material for: MM/GBSA prediction of relative binding affinities of carbonic anhydrase inhibitors: effect of atomic charges and comparison with Autodock4Zn
Source: J Comput Aided Mol Des. 2023 Mar 17;37(4):167–82. doi: 10.1007/s10822-023-00499-0 (PMC10050039; doi:10.1007/s10822-023-00499-0)
Supplement: Supplementary file 1 — Supplementary file1 (ZIP 63 kb) [file 10822_2023_499_MOESM1_ESM.zip › Cartesian_Coordinates/25.M062X.xyz]

42
-1  1
C -4.0322908598  6.1357107049  12.8389585083
C -4.6023078706  4.8279157027  13.3559049326
C -5.5685909307  5.0314755376  14.5160880297
O -3.5255899277  3.9813860177  13.7454134443
O -5.2255193601  4.1562318049  12.2750630658
C -5.1389999256  2.7703106241  12.5954087987
C -5.149509513  1.9898868802  11.2951929798
O -5.0365851528  0.6134457516  11.6088583975
C -4.2490255392 -0.0342891218  10.628324873
C -5.1388866726 -0.8622808004  9.7117419889
C -3.1889889 -0.8567781126  11.3411446425
O -3.6399130453  0.9871643391  9.8446442073
C -3.9185238882  2.257732313  10.4139654443
C -2.746239005  2.7772996724  11.2399335245
O -2.734915378  2.1955890178  12.5261163185
C -3.7921056974  2.651493465  13.3451950568
C -3.8247440947  1.7018077139  14.5350083241
O -4.7617218369  2.1510281478  15.4714295692
S -6.0269937038  1.0451547493  15.8210123749
O -5.2895852713 -0.1240430616  16.3261207075
O -6.7607947149  1.8663516164  16.7767929891
N -6.8109863025  0.8180026765  14.4986464887
H -3.3453657219  5.9420161757  12.0123529001
H -3.4930701414  6.6449626789  13.6405862497
H -4.8419601798  6.7803126365  12.4887640722
H -6.3942984726  5.6732960407  14.1960853208
H -5.0407283367  5.510114112  15.3449406527
H -5.9537720191  4.0769911925  14.880203437
H -5.9596750901  2.431865576  13.2417926854
H -6.0798427288  2.1902440045  10.7467961075
H -4.5430308757 -1.3138517446  8.9142958804
H -5.8976882038 -0.215589482  9.2643723602
H -5.6344146386 -1.6505155515  10.2829533552
H -2.5506664093 -1.3619182994  10.6113375072
H -3.6664642755 -1.6041158362  11.9799501372
H -2.590666546 -0.186268346  11.9612406581
H -4.1385357592  2.9542686594  9.5983130051
H -2.7976444374  3.8702350761  11.3216721732
H -1.8101699485  2.4946547371  10.7510541647
H -2.8222633877  1.6762210797  14.9788979158
H -4.0593595522  0.6992314399  14.1553511024
H -6.3865656858  0.0172502125  14.0310756491
