# Supplementary material for: MM/GBSA prediction of relative binding affinities of carbonic anhydrase inhibitors: effect of atomic charges and comparison with Autodock4Zn
Source: J Comput Aided Mol Des. 2023 Mar 17;37(4):167–82. doi: 10.1007/s10822-023-00499-0 (PMC10050039; doi:10.1007/s10822-023-00499-0)
Supplement: Supplementary file 1 — Supplementary file1 (ZIP 63 kb) [file 10822_2023_499_MOESM1_ESM.zip › Cartesian_Coordinates/26.B3LYP-D3BJ.xyz]

32
-1  1
C -5.0381507561  2.0294934014  15.5842990832
N -4.7592362219  0.2442748569  17.6472377443
O -5.4000504907 -0.5263764222  15.3372499663
S -5.6563503867  0.4996712883  16.378705769
C -3.6734277557  2.3205463385  15.6253460409
O -7.0886593399  0.8395858873  16.6420813366
C -3.1814688936  3.461024053  15.002211858
C -4.0519305636  4.3310808004  14.3289304381
C -5.4223304716  4.0531613018  14.2886287919
C -5.8985260835  2.9021407462  14.9194068071
N -3.4606433364  5.4805681103  13.7398733471
C -4.0588092069  6.5042990229  13.0667907269
O -5.2363988717  6.5720788466  12.7360219919
N -3.1868526222  7.5486341772  12.7007139929
C -1.9243975607  7.910919811  13.1894947277
C -1.0390907112  8.5889131293  12.3343596135
C  0.2098715319  9.0090473693  12.7813955293
C  0.5874409103  8.7254219401  14.0878358363
F  1.8088550211  9.116666206  14.5216080302
C -0.2615102672  8.0553092498  14.9574830607
C -1.5231751868  7.6627046439  14.5145360378
H -1.3376801777  8.7788811623  11.3078345811
H -5.167301873  0.8211560076  18.3879362627
H -3.0228752708  1.651404205  16.1796271013
H  0.8956968628  9.5344834906  12.1261753612
H -2.1168337927  3.6908891859  15.0402386911
H  0.055684287  7.8633978321  15.9763430998
H -6.0889082504  4.7292298519  13.7717184974
H -2.2058273703  7.1812990662  15.2042175824
H -6.957954785  2.6691966046  14.9162816401
H -2.4530751821  5.5032728372  13.7914447871
H -3.6210831848  8.1606249986  12.025971666
