# Supplementary material for: MM/GBSA prediction of relative binding affinities of carbonic anhydrase inhibitors: effect of atomic charges and comparison with Autodock4Zn
Source: J Comput Aided Mol Des. 2023 Mar 17;37(4):167–82. doi: 10.1007/s10822-023-00499-0 (PMC10050039; doi:10.1007/s10822-023-00499-0)
Supplement: Supplementary file 1 — Supplementary file1 (ZIP 63 kb) [file 10822_2023_499_MOESM1_ESM.zip › Cartesian_Coordinates/26.M062X.xyz]

32
-1  1
C -5.0323830865  2.042067378  15.5778097156
N -4.7725198113  0.2635223278  17.6262478038
O -5.3842837102 -0.5022032122  15.3240094381
S -5.6468662969  0.5132358772  16.3572381301
C -3.669256799  2.3257881026  15.6137511244
O -7.0708078478  0.8455019235  16.6056578259
C -3.1789691088  3.4669830031  14.9963086527
C -4.0490571927  4.3411702724  14.334600598
C -5.4176888893  4.0702992208  14.2991562631
C -5.892278139  2.9178847399  14.9257078737
N -3.4543977757  5.4898771173  13.7485870819
C -4.0623311367  6.5190759748  13.0970706621
O -5.2422884529  6.594964255  12.804711729
N -3.194516249  7.5516425616  12.7102356244
C -1.9254077605  7.9018011272  13.1945300859
C -1.028686561  8.5385801753  12.3270670176
C  0.222542425  8.9496615822  12.7680855254
C  0.586356544  8.6941936204  14.0808512033
F  1.8034755687  9.0745342109  14.5082524545
C -0.2741607541  8.0614510961  14.9624839152
C -1.537953896  7.6803440928  14.523981927
H -1.322174278  8.7030438111  11.2949235029
H -5.1886863561  0.8366082667  18.3623621328
H -3.0183679197  1.6483251088  16.1591293154
H  0.9226695879  9.4466173421  12.1063639912
H -2.1143073699  3.6954019132  15.029785373
H  0.0396502692  7.8908065559  15.9858882153
H -6.0876736493  4.7497743171  13.7912545457
H -2.2338567316  7.22274934  15.2184875626
H -6.9526716541  2.6856535929  14.9283097876
H -2.4449605061  5.4981756966  13.7663518391
H -3.6531424626  8.195468609  12.0827990827
