# Supplementary material for: MM/GBSA prediction of relative binding affinities of carbonic anhydrase inhibitors: effect of atomic charges and comparison with Autodock4Zn
Source: J Comput Aided Mol Des. 2023 Mar 17;37(4):167–82. doi: 10.1007/s10822-023-00499-0 (PMC10050039; doi:10.1007/s10822-023-00499-0)
Supplement: Supplementary file 1 — Supplementary file1 (ZIP 63 kb) [file 10822_2023_499_MOESM1_ESM.zip › Cartesian_Coordinates/27.B3LYP-D3BJ.xyz]

32
-1  1
C -1.4621844187  8.7572288424  12.3512106537
C -2.0043075  7.7401244335  14.4793203732
C -5.7839115483  4.1681640916  14.2951187527
C -3.4428785134  3.7230710668  14.7525917162
C -0.2042506659  9.1087462816  12.8309117982
C -0.7351598937  8.0651328737  14.9533982255
C -6.1098018639  2.9997638972  14.9881678072
C -3.7847581251  2.5681404946  15.4387875188
C -2.379026562  8.0721944288  13.1648859493
C -4.4396577895  4.5315516112  14.1761059693
C  0.1464903736  8.7470747057  14.1256927737
C -5.1266011757  2.1935579624  15.558255461
C -4.5487450434  6.7817084723  12.9826848782
N -4.6237100345  0.6084306957  17.7292233597
N -3.654156801  7.7914798986  12.6412390645
N -3.9576936204  5.6944299542  13.5189065158
O -7.0097438364  0.8194031094  16.7054847093
O -5.1478509698 -0.3897692838  15.4786930644
F  1.375239997  9.0705735143  14.5898786328
S -6.1762171496  7.0220995572  12.6354147684
S -5.5457356503  0.6544826798  16.4548019412
H -1.7437618603  9.0076616057  11.3331125723
H -2.7084491692  7.2449422889  15.1369870211
H -6.5507014779  4.7868798223  13.8517315551
H -2.3974275704  4.0188927965  14.6658091053
H  0.5081560721  9.6402314946  12.2100117225
H -0.4357243318  7.8101117066  15.9636326716
H -7.1446172421  2.6965236108  15.1039569241
H -3.0300684033  1.9537665795  15.9186198199
H -5.1158223037  1.1537806405  18.4419171011
H -4.0839091315  8.4980193486  12.0617573738
H -2.9460137908  5.716600819  13.4946902
