# Supplementary material for: MM/GBSA prediction of relative binding affinities of carbonic anhydrase inhibitors: effect of atomic charges and comparison with Autodock4Zn
Source: J Comput Aided Mol Des. 2023 Mar 17;37(4):167–82. doi: 10.1007/s10822-023-00499-0 (PMC10050039; doi:10.1007/s10822-023-00499-0)
Supplement: Supplementary file 1 — Supplementary file1 (ZIP 63 kb) [file 10822_2023_499_MOESM1_ESM.zip › Cartesian_Coordinates/27.M062X.xyz]

32
-1  1
C -1.3441756409  8.6144547128  12.3178465357
C -2.1640948168  7.9953397783  14.5039716046
C -5.66847825  4.3956989837  14.6799223918
C -3.4519750188  3.4435991974  14.4715358206
C -0.176225985  9.106563682  12.8867513096
C -0.9846752663  8.4589630009  15.0753376255
C -6.0775131874  3.2408142443  15.3433555007
C -3.8701642987  2.3055324976  15.1461017748
C -2.3498720704  8.0566033425  13.1155946476
C -4.3505294995  4.4886382874  14.2355350545
C -0.0101852394  9.0114341841  14.259415867
C -5.1890893462  2.1966948164  15.5803157351
C -4.3716028045  6.573476154  12.8177352755
N -4.5127085444  0.2071434567  17.3127826076
N -3.5417767819  7.6325362626  12.4978211363
N -3.8088279901  5.6595716994  13.6310352511
O -6.9088260824  1.155765833  17.1925789796
O -5.9728019806 -0.2473592333  15.3311735166
F  1.124793624  9.4704535739  14.8128508696
S -5.8998339876  6.5271904982  12.1384656826
S -5.7199748185  0.6804430911  16.4448132181
H -1.4851859598  8.6534621132  11.2422912665
H -2.9504929461  7.5958857731  15.1350593272
H -6.3560570779  5.2142774719  14.5099984864
H -2.423755822  3.5340098201  14.125455114
H  0.6097143539  9.5442830918  12.2821892296
H -0.8225084589  8.4135440752  16.146021444
H -7.0919864956  3.1408259365  15.7156764281
H -3.185142088  1.4945065159  15.3754928956
H -4.5777020476  0.7340138748  18.1852662166
H -3.9235340891  8.2105745153  11.7632075618
H -2.8078113837  5.7460587494  13.7574016255
