# Supplementary material for: MM/GBSA prediction of relative binding affinities of carbonic anhydrase inhibitors: effect of atomic charges and comparison with Autodock4Zn
Source: J Comput Aided Mol Des. 2023 Mar 17;37(4):167–82. doi: 10.1007/s10822-023-00499-0 (PMC10050039; doi:10.1007/s10822-023-00499-0)
Supplement: Supplementary file 1 — Supplementary file1 (ZIP 63 kb) [file 10822_2023_499_MOESM1_ESM.zip › Cartesian_Coordinates/28.B3LYP-D3BJ.xyz]

41
-1  1
C -5.0589360322  1.798038871  15.5260830691
N -5.0368726736 -0.9038266376  15.0521424672
O -7.1663750528  0.3000059815  15.6424467153
S -5.7290224673  0.1599508105  15.983793531
C -5.4606724117  2.4191401028  14.3407788228
O -5.3807204527  0.0710181265  17.4363431929
C -4.9087473974  3.6300581995  13.9290052869
C -3.9259119327  4.2364949035  14.7237409925
C -3.5232345366  3.6231777756  15.9168283684
C -4.0876565922  2.4149020772  16.314601953
N -3.2850672046  5.4608339161  14.3954482482
C -3.5166476871  6.3037117793  13.3378239103
O -4.3858729241  6.1518644004  12.4896144744
N -2.6194299463  7.3854408139  13.3482976699
C -2.558659077  8.4746707166  12.4666105429
C -1.4453762592  9.3511817125  12.5530888652
C -1.4050694357  10.4531597064  11.6954593039
C -2.41387359  10.7063850894  10.7677491923
C -3.4957786619  9.833133916  10.692502464
C -3.5749114742  8.7252480739  11.530464145
C -0.348908015  9.1187599535  13.5862279944
C  0.9909969304  9.7784285436  13.2370880956
C -0.8106191028  9.5699348329  14.9875917881
H -6.233042823  1.9427296269  13.7463035593
H -0.5605778294  11.1312970865  11.7502354329
H -5.2308855384  4.1117893892  13.0169678234
H -2.3498078445  11.5711228222  10.1144836546
H -4.2925853887  10.0076556573  9.9752296873
H -2.7667010099  4.1027358024  16.538551856
H -4.4041310114  8.0363266832  11.4716968802
H -3.8028072648  1.9376188978  17.2459674946
H -0.1426586117  8.0377692751  13.6241802265
H -2.6276533048  5.7705602775  15.095617488
H  1.7596933903  9.4622104595  13.949114565
H  1.3211803115  9.5056373432  12.2307736551
H  0.9280343344  10.8701180529  13.2910694504
H -1.7536781057  9.0992414674  15.2799232579
H -0.0570177583  9.3341660763  15.7471131896
H -0.9734487172  10.6524951133  14.9915269659
H -1.8270369866  7.2884049262  13.9604089632
H -4.157509845 -1.1415926217  15.5191047572
