# Supplementary material for: MM/GBSA prediction of relative binding affinities of carbonic anhydrase inhibitors: effect of atomic charges and comparison with Autodock4Zn
Source: J Comput Aided Mol Des. 2023 Mar 17;37(4):167–82. doi: 10.1007/s10822-023-00499-0 (PMC10050039; doi:10.1007/s10822-023-00499-0)
Supplement: Supplementary file 1 — Supplementary file1 (ZIP 63 kb) [file 10822_2023_499_MOESM1_ESM.zip › Cartesian_Coordinates/28.M062X.xyz]

41
-1  1
C -4.9782041492  1.7591804273  15.356001018
N -4.9876037899 -0.257153838  17.189321505
O -5.6362172451 -0.6754083771  14.8088836795
S -5.7950408988  0.2416884201  15.9496716375
C -5.706453561  2.8023156506  14.7963060736
O -7.1720904104  0.7200898574  16.2221860786
C -5.0784862167  3.9500367171  14.3124060714
C -3.6878316808  4.0416677579  14.3906406436
C -2.9504251381  2.997100138  14.9602623507
C -3.5924426012  1.8659005851  15.4415833483
N -2.9420381577  5.1674710756  13.9522051627
C -3.3808217059  6.2553512425  13.2462846925
O -4.518927703  6.4300601368  12.8551000699
N -2.3421364177  7.1715566454  13.027193336
C -2.4290916237  8.3861827215  12.3303002859
C -1.4586925748  9.3837547647  12.5817232685
C -1.52910876  10.5698814051  11.8519654067
C -2.5215636406  10.792799941  10.9029037411
C -3.4651487054  9.8008440115  10.6672485003
C -3.4206285693  8.6005551436  11.3651105784
C -0.3976307876  9.1793830932  13.6541440344
C  0.7971859367  10.1259821458  13.5325064737
C -1.0161867671  9.303854591  15.0564212522
H -6.7871155921  2.7062750041  14.7606413026
H -0.7891692359  11.3433732378  12.0289479727
H -5.6492294244  4.7589596267  13.8787242698
H -2.55156042  11.729061627  10.3554667552
H -4.2454997589  9.9510489887  9.9277256707
H -1.8665244238  3.0828353386  15.0306852301
H -4.1543371857  7.8278647559  11.1868479148
H -3.0436034126  1.0571377427  15.9156560493
H  0.0152303586  8.1649809672  13.541198375
H -1.9446964983  5.0634874183  14.0629596084
H  1.5694974611  9.8419325761  14.252567772
H  1.2322181754  10.0988732228  12.5298606108
H  0.5076939477  11.157987404  13.754113496
H -1.8677873478  8.632625571  15.1941246993
H -0.2746043566  9.088511702  15.8321109977
H -1.3782528497  10.3262159181  15.2020656613
H -1.531682245  7.0634366948  13.6146212764
H -5.348992025  0.2742979483  17.9833131292
