# Supplementary material for: MM/GBSA prediction of relative binding affinities of carbonic anhydrase inhibitors: effect of atomic charges and comparison with Autodock4Zn
Source: J Comput Aided Mol Des. 2023 Mar 17;37(4):167–82. doi: 10.1007/s10822-023-00499-0 (PMC10050039; doi:10.1007/s10822-023-00499-0)
Supplement: Supplementary file 1 — Supplementary file1 (ZIP 63 kb) [file 10822_2023_499_MOESM1_ESM.zip › Cartesian_Coordinates/29.B3LYP-D3BJ.xyz]

35
-1  1
C -4.8878724508  1.9848071497  15.8418664305
N -6.6554438384 -0.0035334347  15.1621714316
O -6.9032917942  1.2836539089  17.3097788028
S -5.9293995145  0.5993968733  16.4229582252
C -5.470300393  3.200155144  15.4733594486
O -4.9263280107 -0.2965106671  17.0797149083
C -4.7093745224  4.2446778095  14.9530156953
C -3.3273938042  4.0698011115  14.7934708052
C -2.7359346949  2.8567153609  15.1678304692
C -3.5107346733  1.824714247  15.6900614717
N -2.4649461841  5.0607547609  14.257037009
C -2.7510388474  6.344571129  13.8660909581
O -3.842081022  6.8977850639  13.9588372651
N -1.6271146565  7.0074709439  13.3505946249
C -1.8300220706  8.3229994415  12.7393880001
C -1.9960013977  9.3985111745  13.8245273748
C -0.568520559  9.6116891373  14.3694947347
C  0.3874956027  9.2538395211  13.193574748
C -0.5313207736  8.7607759662  12.0484364115
H -2.6898353641  8.3007855917  12.0590244047
H -2.3699933111  10.3137464802  13.3489575737
H -2.720266451  9.0956902231  14.5808898093
H -6.5385162143  3.3234146669  15.6175735634
H -0.4166075988  10.6324832534  14.7327923394
H -0.3905459554  8.9392128147  15.2124887634
H -5.1608469716  5.1883866984  14.6811204278
H  0.9934721127  10.1079081611  12.8753940239
H  1.0855513108  8.4667415659  13.4940951819
H -0.0798659331  7.9671396872  11.44117425
H -0.7681718389  9.5848519973  11.3668719919
H -1.6596248938  2.7268078979  15.0527856271
H -3.0646783453  0.8874257653  16.0047307606
H -1.4878907052  4.8079723241  14.268350463
H -0.9808237383  6.4133071155  12.8470496223
H -5.9907324982 -0.6711488843  14.7614923835
