# Supplementary material for: MM/GBSA prediction of relative binding affinities of carbonic anhydrase inhibitors: effect of atomic charges and comparison with Autodock4Zn
Source: J Comput Aided Mol Des. 2023 Mar 17;37(4):167–82. doi: 10.1007/s10822-023-00499-0 (PMC10050039; doi:10.1007/s10822-023-00499-0)
Supplement: Supplementary file 1 — Supplementary file1 (ZIP 63 kb) [file 10822_2023_499_MOESM1_ESM.zip › Cartesian_Coordinates/29.M062X.xyz]

35
-1  1
C -4.8726576648  2.0032413228  15.8303913279
N -6.6448409242  0.0179573625  15.1928659099
O -6.8689238887  1.3321960673  17.3069910083
S -5.915617152  0.6353147063  16.4266162529
C -5.4599844092  3.195621598  15.4129320262
O -4.9186694711 -0.2479362999  17.0820845299
C -4.7001872416  4.2344853285  14.8849072192
C -3.3150803714  4.0722736851  14.7726511059
C -2.7197245608  2.8819644677  15.1964403413
C -3.4945968784  1.8547181087  15.7232394832
N -2.4508410813  5.0541646184  14.2250143812
C -2.7387147149  6.3423057415  13.8610700914
O -3.8212372471  6.8918910333  13.9761513646
N -1.6250532862  7.0108228364  13.3383607919
C -1.8570841153  8.3306779526  12.7549478368
C -1.9945587243  9.3770131124  13.8657250924
C -0.5552860144  9.5685142134  14.3798993421
C  0.3693546023  9.2013465674  13.1870754909
C -0.5814892699  8.7874661905  12.0444723375
H -2.7364043163  8.3127635786  12.1004659151
H -2.374321824  10.3043744382  13.4213180266
H -2.7006959835  9.0559852238  14.6321480808
H -6.5350196635  3.3037556108  15.5222105318
H -0.3835014605  10.5867017048  14.7381052937
H -0.3685705001  8.8935985579  15.2180207815
H -5.15901621  5.162099317  14.5726727374
H  1.0162513077  10.0304495456  12.8884125608
H  1.0237009646  8.3680366698  13.4574977092
H -0.1597134611  8.0222222663  11.3832704796
H -0.8290590337  9.6520841654  11.4201582654
H -1.6395363348  2.765285458  15.1150347284
H -3.0482860417  0.9304071601  16.0759947828
H -1.4728152589  4.8067535433  14.2435600327
H -0.999870522  6.4226404989  12.8018904387
H -5.9869492489 -0.6541963516  14.7944037022
