# Supplementary material for: MM/GBSA prediction of relative binding affinities of carbonic anhydrase inhibitors: effect of atomic charges and comparison with Autodock4Zn
Source: J Comput Aided Mol Des. 2023 Mar 17;37(4):167–82. doi: 10.1007/s10822-023-00499-0 (PMC10050039; doi:10.1007/s10822-023-00499-0)
Supplement: Supplementary file 1 — Supplementary file1 (ZIP 63 kb) [file 10822_2023_499_MOESM1_ESM.zip › Cartesian_Coordinates/3.B3LYP-D3BJ.xyz]

18
-1  1
C -4.3312926012  4.6469395726  14.3955851353
N -3.8892598279  5.747555226  13.6176598803
C -5.6970933973  4.3959406354  14.5704780343
C -6.1246278717  3.285753639  15.3002975922
C -5.2032713896  2.4062822491  15.8666760781
C -3.8393454661  2.6562395626  15.6927865215
C -3.404937342  3.761401587  14.9678151038
S -5.7493294782  0.9066835686  16.7571483356
N -5.4946590628 -0.3311994016  15.8164071158
O -4.823829865  0.8719682375  17.9188938171
O -7.1858205353  1.2138333959  17.0463956606
H -6.3122398204 -0.3743581408  15.2014267165
H -2.9834589721  6.0858081318  13.9226638262
H -4.5518470221  6.514639507  13.6383971471
H -2.3397719479  3.9510862057  14.8425071977
H -3.1262643515  1.9805166401  16.153564258
H -7.1797838788  3.0940444792  15.4647284717
H -6.4251671701  5.0808649051  14.1375691082
