# Supplementary material for: MM/GBSA prediction of relative binding affinities of carbonic anhydrase inhibitors: effect of atomic charges and comparison with Autodock4Zn
Source: J Comput Aided Mol Des. 2023 Mar 17;37(4):167–82. doi: 10.1007/s10822-023-00499-0 (PMC10050039; doi:10.1007/s10822-023-00499-0)
Supplement: Supplementary file 1 — Supplementary file1 (ZIP 63 kb) [file 10822_2023_499_MOESM1_ESM.zip › Cartesian_Coordinates/3.HF.xyz]

18
-1  1
C -4.3538151418  4.6550204555  14.4152061307
N -3.8908849825  5.7739006188  13.6931448755
C -5.6956292793  4.5371521518  14.754973949
C -6.1518159483  3.4190475004  15.4346199374
C -5.2856304102  2.3974229714  15.7872674595
C -3.9500194936  2.5113001608  15.4346836313
C -3.4846637026  3.6250924589  14.7570683395
S -5.8619216525  0.9720376036  16.7320272208
N -5.0244767226 -0.2497704114  16.2945072009
O -5.5787630555  1.3361705666  18.1077387708
O -7.2783128008  0.9105070049  16.3801781989
H -5.4367031579 -0.602576555  15.448886392
H -2.929087516  5.971604338  13.8673421064
H -4.4375601253  6.5910748074  13.8599298815
H -2.4434309559  3.6944736978  14.4850184514
H -3.2835567978  1.706800346  15.6862291266
H -7.1905774767  3.3245610579  15.6902490192
H -6.3851507809  5.3201812266  14.4819293087
