# Supplementary material for: MM/GBSA prediction of relative binding affinities of carbonic anhydrase inhibitors: effect of atomic charges and comparison with Autodock4Zn
Source: J Comput Aided Mol Des. 2023 Mar 17;37(4):167–82. doi: 10.1007/s10822-023-00499-0 (PMC10050039; doi:10.1007/s10822-023-00499-0)
Supplement: Supplementary file 1 — Supplementary file1 (ZIP 63 kb) [file 10822_2023_499_MOESM1_ESM.zip › Cartesian_Coordinates/3.M062X.xyz]

18
-1  1
C -4.3525560989  4.6606102834  14.412427403
N -3.8885013819  5.779859259  13.6810799812
C -5.7024905096  4.5471497314  14.7562676316
C -6.1628671593  3.4248019942  15.4383628502
C -5.2887963091  2.3992725809  15.7846708062
C -3.9475122874  2.5020479328  15.4280682609
C -3.4792101202  3.6216239496  14.7485859867
S -5.8678600303  0.9611150824  16.738831615
N -4.996987381 -0.2633217772  16.311133242
O -5.5845302074  1.3493530637  18.1317082495
O -7.3022570846  0.8999639537  16.3608393246
H -5.4147439013 -0.6039996352  15.443148726
H -2.9139236372  5.9758398682  13.873436725
H -4.439065842  6.6077798059  13.8724312002
H -2.4305719869  3.6968666552  14.4662875104
H -3.2903016161  1.6741438199  15.6799754911
H -7.2099911046  3.315991326  15.7036957318
H -6.3898333422  5.3449021061  14.4800492645
