# Supplementary material for: MM/GBSA prediction of relative binding affinities of carbonic anhydrase inhibitors: effect of atomic charges and comparison with Autodock4Zn
Source: J Comput Aided Mol Des. 2023 Mar 17;37(4):167–82. doi: 10.1007/s10822-023-00499-0 (PMC10050039; doi:10.1007/s10822-023-00499-0)
Supplement: Supplementary file 1 — Supplementary file1 (ZIP 63 kb) [file 10822_2023_499_MOESM1_ESM.zip › Cartesian_Coordinates/30.B3LYP-D3BJ.xyz]

39
-1  1
S -5.8247561999  1.0773442507  16.891741699
O -6.8999592521  1.9058138966  17.522162312
O -6.2758863125 -0.0715634653  16.0674135325
N -4.6339801799  0.6563217191  17.8327036148
C -5.1428700154  2.2292788682  15.6425907329
C -5.9218887365  3.2528472238  15.1063083829
C -5.4035702479  4.1166423263  14.1401089746
C -4.0789190765  3.9677544349  13.7100090847
C -3.2956682461  2.935541854  14.2453831331
C -3.8270558145  2.0751690907  15.2013326631
N -3.5167404822  4.847818644  12.7491690392
C -3.8956537632  6.2145223227  12.769930483
C -2.7603872769  7.1130456943  12.2514495553
C -3.2125150039  8.5785633401  12.3082536653
C -4.5214858559  8.7581237063  11.529187609
C -5.5743575653  7.7315260045  11.9831997453
C -6.7901859193  7.7155842764  11.0621226702
O -5.0427017139  6.4121183762  11.9232002401
O -1.5357060752  6.8810221432  12.9272377721
O -2.206418341  9.4926355592  11.9111429653
O -5.0236374881  10.0848068556  11.6128986001
O -6.4343565721  7.2521731164  9.7696179794
H -4.5537429108  1.4105820582  18.5203300952
H -6.9382484863  3.3658315929  15.4684214283
H -6.0253367739  4.8902403639  13.7008908429
H -2.2621120337  2.8256214693  13.919433799
H -3.2256269111  1.2944876308  15.6569872364
H -2.5113535527  4.7495515616  12.6777494548
H -4.1918484487  6.5374171441  13.7887223026
H -2.5729746044  6.82970133  11.2081787456
H -3.4074206517  8.8254398192  13.3654386775
H -4.3358463203  8.5755629817  10.4636210406
H -5.8895721399  7.9759247112  13.0134402475
H -7.5694687564  7.0849683349  11.5146232453
H -7.1759803511  8.7322411832  10.9535634959
H -1.6540641774  7.1271882183  13.8557514888
H -2.0137475476  9.3265380247  10.9780196197
H -4.9264985383  10.3790073605  12.5286587883
H -5.9674576573  6.4166059774  9.9250050378
