# Supplementary material for: MM/GBSA prediction of relative binding affinities of carbonic anhydrase inhibitors: effect of atomic charges and comparison with Autodock4Zn
Source: J Comput Aided Mol Des. 2023 Mar 17;37(4):167–82. doi: 10.1007/s10822-023-00499-0 (PMC10050039; doi:10.1007/s10822-023-00499-0)
Supplement: Supplementary file 1 — Supplementary file1 (ZIP 63 kb) [file 10822_2023_499_MOESM1_ESM.zip › Cartesian_Coordinates/30.M062X.xyz]

39
-1  1
S -5.7436915008  1.067579601  16.890466859
O -6.7928872313  1.8830931335  17.5510155633
O -6.2160155896 -0.0630482631  16.074333789
N -4.539431335  0.6476342134  17.7913745768
C -5.0994945281  2.2281881169  15.6420713263
C -5.8849898717  3.267136691  15.1569525584
C -5.3951695616  4.1365803007  14.1837677987
C -4.0949464515  3.9733754146  13.6997125412
C -3.3052936567  2.9250534567  14.1830753274
C -3.8084594989  2.0599398933  15.1462423134
N -3.5661468927  4.8623471611  12.7333288567
C -3.9602825016  6.2225872444  12.7658801714
C -2.8370050168  7.1336470409  12.2717790451
C -3.3109416495  8.5762649265  12.3058288199
C -4.5806157755  8.7406360428  11.4916971731
C -5.6285487254  7.7395118292  11.9739963939
C -6.8530336361  7.7155757801  11.0713343808
O -5.0933537642  6.425158607  11.9199536316
O -1.6336280303  6.9864489039  13.0087281237
O -2.3355270144  9.4556329665  11.7873344511
O -5.1039462054  10.0424722711  11.6399396309
O -6.5110443903  7.2516103389  9.7851207774
H -4.4473095565  1.3893096647  18.4877597869
H -6.8840529519  3.3855122633  15.5647140114
H -6.0210153462  4.927586181  13.7795551549
H -2.2895785901  2.8057582544  13.8094899775
H -3.2025504749  1.260863435  15.5645117701
H -2.570255399  4.7503202784  12.5920400732
H -4.2613291859  6.5273040381  13.7904610465
H -2.5971154656  6.8540451621  11.2391661874
H -3.5460248168  8.8409966912  13.3540441649
H -4.3581736629  8.5162911012  10.4374714578
H -5.9230895847  8.0017785215  13.0041777093
H -7.6211126539  7.0818749385  11.5363092162
H -7.2442465233  8.7307055301  10.9671619173
H -1.8589414923  6.9776671504  13.9491496611
H -1.4931334396  9.1841307718  12.1763360116
H -4.3785934338  10.6485498372  11.4420651232
H -6.0490245951  6.4138805108  9.9276526216
