# Supplementary material for: MM/GBSA prediction of relative binding affinities of carbonic anhydrase inhibitors: effect of atomic charges and comparison with Autodock4Zn
Source: J Comput Aided Mol Des. 2023 Mar 17;37(4):167–82. doi: 10.1007/s10822-023-00499-0 (PMC10050039; doi:10.1007/s10822-023-00499-0)
Supplement: Supplementary file 1 — Supplementary file1 (ZIP 63 kb) [file 10822_2023_499_MOESM1_ESM.zip › Cartesian_Coordinates/31.B3LYP-D3BJ.xyz]

43
-1  1
C -2.3773458758  8.2826471579  13.7181586768
C -3.7064163499  3.3124597153  14.6618416482
C -4.6681750276  4.2261941212  15.0426904614
C -2.4385610973  3.6603105729  13.9232034195
C -2.1487310412  5.1690014795  13.9728934921
S -6.2404933758  0.4008816032  16.0935512154
C -2.1601070407  9.5337127936  12.8689767278
C -1.4433508341  2.2692011669  10.5364150252
C -1.2665141661  2.7197673468  11.9825103779
S -6.0267287359  3.4791453923  15.8416956343
N -6.7307772915 -0.2643275434  14.7633681008
O -7.297465691  0.9905518578  16.9651305201
O -5.1797659896 -0.4029862506  16.737703804
C -5.3123290138  1.9095193119  15.6214979457
C -4.0926990759  1.9844224882  14.9958959082
S -4.5085332695  5.9618841851  14.8473467915
O -3.9575687707  6.5627723331  16.0775796372
O -5.7256542236  6.5606178817  14.2849528964
N -3.3455869036  5.9360036148  13.6112056366
N -2.5266553313  3.202701037  12.5292433577
C -3.155445555  7.217648637  12.9311574472
O -1.5362531745  10.6101662836  13.5550202789
C -0.1811761291  10.3763223827  13.8675432539
H -2.9230553588  8.5443811338  14.6289556869
H -1.413673579  7.8652253521  14.0319661206
H -1.6047240941  3.1535805651  14.4425575783
H -1.7683539714  5.4496132661  14.9653156076
H -1.3766431238  5.4075851421  13.2361222253
H -3.1268230042  9.9261335149  12.5352378532
H -1.5775981786  9.2786040388  11.9651103634
H -0.4934503172  1.9309619172  10.110020691
H -1.8334857617  3.0893742527  9.9270003826
H -2.1531133659  1.4366648896  10.4730897341
H -0.5388014223  3.5422092188  12.0199714285
H -0.8266898483  1.8974831472  12.5803736264
H -7.6193002702  0.1889685704  14.5361454917
H -3.4988715254  1.1010080432  14.792550522
H -3.2354069152  2.4777644137  12.4609702442
H -4.1499386915  7.5898109726  12.6701447031
H -2.6395202617  6.9858356742  11.99097553
H  0.22247419  11.3116216538  14.2641634918
H  0.3993876849  10.0917308027  12.9740647873
H -0.0480782222  9.5918258624  14.6256816753
