# Supplementary material for: MM/GBSA prediction of relative binding affinities of carbonic anhydrase inhibitors: effect of atomic charges and comparison with Autodock4Zn
Source: J Comput Aided Mol Des. 2023 Mar 17;37(4):167–82. doi: 10.1007/s10822-023-00499-0 (PMC10050039; doi:10.1007/s10822-023-00499-0)
Supplement: Supplementary file 1 — Supplementary file1 (ZIP 63 kb) [file 10822_2023_499_MOESM1_ESM.zip › Cartesian_Coordinates/31.M062X.xyz]

43
-1  1
C -2.3540237555  8.2775401138  13.6968520868
C -3.7401078862  3.3529184427  14.6362711798
C -4.651148315  4.2848835337  15.067916037
C -2.4766893572  3.6674896616  13.8753169772
C -2.1556420578  5.1668586915  13.9185902714
S -6.2606541086  0.515778752  16.2031005304
C -2.0595842282  9.4868730575  12.8157926971
C -1.5587679432  2.2769169699  10.4858410514
C -1.3570455074  2.7091359693  11.9305152626
S -6.0242425268  3.5790136201  15.8441791461
N -6.0669623672 -0.577570807  15.119528615
O -7.6237531016  1.0670319598  16.3612961909
O -5.525732243  0.2035553594  17.4323974844
C -5.3759955516  2.0023434933  15.5953798021
C -4.1785279973  2.0328900508  14.939024047
S -4.4433692279  6.0112114181  14.8599551695
O -3.8190548803  6.5852797052  16.0521861803
O -5.6563183482  6.6426990422  14.3582532553
N -3.3481541412  5.9508712214  13.5887432837
N -2.599717687  3.2175270076  12.4877825145
C -3.1490393928  7.2304646422  12.9109742365
O -1.5004042996  10.5856256894  13.5010679384
C -0.224978104  10.3243708136  14.0264405585
H -2.9179823761  8.5927242993  14.5804488525
H -1.4199083309  7.8266380518  14.0536527485
H -1.6476854569  3.139085311  14.3801309874
H -1.7483924609  5.4438588211  14.9016893277
H -1.4006254526  5.3914855798  13.1581665139
H -2.9915221373  9.8586217028  12.376615194
H -1.3961164522  9.1880619825  11.9842441551
H -0.6237569182  1.9197040817  10.0464905148
H -1.9352502895  3.113347767  9.8925918364
H -2.2898351513  1.4644701089  10.4263934088
H -0.6109114357  3.51426287  11.9691139907
H -0.9380425872  1.8731515944  12.5204080354
H -6.7878704131 -0.4083298971  14.4166131212
H -3.6453280545  1.122177492  14.686378221
H -3.3223112166  2.505290682  12.4275687422
H -4.1406527115  7.6163905528  12.6569725782
H -2.6400284898  6.9924051033  11.968466155
H  0.1835045195  11.2762568418  14.3715729818
H  0.4470542649  9.9067464839  13.260103779
H -0.2564258224  9.6289421629  14.8749743409
