# Supplementary material for: MM/GBSA prediction of relative binding affinities of carbonic anhydrase inhibitors: effect of atomic charges and comparison with Autodock4Zn
Source: J Comput Aided Mol Des. 2023 Mar 17;37(4):167–82. doi: 10.1007/s10822-023-00499-0 (PMC10050039; doi:10.1007/s10822-023-00499-0)
Supplement: Supplementary file 1 — Supplementary file1 (ZIP 63 kb) [file 10822_2023_499_MOESM1_ESM.zip › Cartesian_Coordinates/32.B3LYP-D3BJ.xyz]

28
-1  1
S -6.0376925396  3.548672347  15.5286666296
C -5.1900872551  2.0364373527  15.4183647981
C -4.0260459607  2.1514378918  14.7001008199
C -3.7680833434  3.4711470752  14.2343383208
C -2.6103120272  3.8195821503  13.3213199622
C -2.3854582426  5.3319444572  13.1929154437
C -3.6511572187  6.1239043784  12.8508060307
S -4.788874844  6.0644348487  14.2821434267
C -4.7755188267  4.3399970157  14.6152785601
S -5.8393673591  0.5483199692  16.2698404216
O -5.687346533 -0.4766047652  15.2141372882
O -7.2199597029  1.0048884574  16.6024132509
N -4.891473363  0.260874026  17.48189109
N -2.7594016713  3.2239368783  11.9720314533
C -3.3793236385  7.589356691  12.5238958837
O -6.1366398013  6.4788025433  13.8446245356
O -4.1448150964  6.8229676666  15.3761839743
H -3.380200629  1.2992911116  14.5214199588
H -1.6964684716  3.3841972828  13.7420869494
H -1.9784640722  5.7296156749  14.1290090895
H -1.6445583336  5.4988022157  12.4043855646
H -4.2108882519  5.6525003841  12.0368421133
H -5.2394397428  0.8380263614  18.2515522888
H -3.68707363  3.4652777164  11.6232153884
H -2.7954020282  2.2113100856  12.0805849399
H -2.8709980309  8.075600672  13.360201191
H -4.3122347431  8.1238942505  12.3283288079
H -2.7437146433  7.6533852613  11.6354218192
