# Supplementary material for: MM/GBSA prediction of relative binding affinities of carbonic anhydrase inhibitors: effect of atomic charges and comparison with Autodock4Zn
Source: J Comput Aided Mol Des. 2023 Mar 17;37(4):167–82. doi: 10.1007/s10822-023-00499-0 (PMC10050039; doi:10.1007/s10822-023-00499-0)
Supplement: Supplementary file 1 — Supplementary file1 (ZIP 63 kb) [file 10822_2023_499_MOESM1_ESM.zip › Cartesian_Coordinates/32.M062X.xyz]

28
-1  1
S -6.1114001972  3.6411866509  15.4938337662
C -5.2535433111  2.1478792896  15.4982487722
C -4.049409668  2.2411576245  14.8610791863
C -3.787510284  3.5384238822  14.335115501
C -2.5770468381  3.8632605944  13.4849300559
C -2.3895355184  5.3682027478  13.2753829393
C -3.6558077489  6.0888795225  12.8110553961
S -4.8493589698  6.0936530607  14.1702591185
C -4.8308681325  4.3943334126  14.6051097835
S -5.9785942891  0.6289983334  16.2247893011
O -6.6044467668  0.0072368994  15.0530811611
O -6.8881681063  1.2139126525  17.2323360823
N -4.7837172106 -0.2070985313  16.7546273394
N -2.6149002819  3.1838715183  12.1772373822
C -3.4079925806  7.5392734466  12.4149337139
O -6.1694711291  6.4548863433  13.6492302527
O -4.2726803948  6.9162479962  15.2389975236
H -3.3807501136  1.3887008817  14.7969867027
H -1.6859424363  3.4859887815  13.9995260031
H -2.057715778  5.84082792  14.2071634959
H -1.6085484572  5.5112188503  12.5218864912
H -4.1571235775  5.5497840114  11.9998837705
H -4.5726182692  0.159665369  17.6837259922
H -3.5266699716  3.3574205235  11.7561471805
H -2.6063625297  2.1794483714  12.3430523101
H -2.9509455556  8.0790665589  13.2479239293
H -4.3453112026  8.0344772898  12.1508602091
H -2.7345606817  7.5710959989  11.5545966405
