# Supplementary material for: MM/GBSA prediction of relative binding affinities of carbonic anhydrase inhibitors: effect of atomic charges and comparison with Autodock4Zn
Source: J Comput Aided Mol Des. 2023 Mar 17;37(4):167–82. doi: 10.1007/s10822-023-00499-0 (PMC10050039; doi:10.1007/s10822-023-00499-0)
Supplement: Supplementary file 1 — Supplementary file1 (ZIP 63 kb) [file 10822_2023_499_MOESM1_ESM.zip › Cartesian_Coordinates/4.B3LYP-D3BJ.xyz]

18
-1  1
S -5.8102345195  0.9422787365  16.8230242945
C -4.0726607448  4.5027770389  14.4991037823
N -6.134633274 -0.0969931053  15.6843552642
O -4.7154702669  0.5581519218  17.7613355535
C -5.4622390561  4.3405375988  14.5713405439
O -7.0548280493  1.484835811  17.416026626
C -5.976096519  3.2832341928  15.3050404849
C -5.1175182418  2.391286447  15.9649731275
C -3.7308459217  2.575848142  15.8876431665
C -3.2001901329  3.6293286442  15.1558035439
N -3.5263173726  5.6092365801  13.737075888
O -4.313099163  6.3783672049  13.1677761323
O -2.2951753154  5.739217938  13.6848513429
H -5.275893813 -0.6373834696  15.5508684409
H -2.1332586954  3.7998597046  15.0865720201
H -3.0918731369  1.8891490286  16.4315096408
H -7.0455632882  3.1329097866  15.3991440147
H -6.1021024894  5.0473577993  14.0585561329
