# Supplementary material for: MM/GBSA prediction of relative binding affinities of carbonic anhydrase inhibitors: effect of atomic charges and comparison with Autodock4Zn
Source: J Comput Aided Mol Des. 2023 Mar 17;37(4):167–82. doi: 10.1007/s10822-023-00499-0 (PMC10050039; doi:10.1007/s10822-023-00499-0)
Supplement: Supplementary file 1 — Supplementary file1 (ZIP 63 kb) [file 10822_2023_499_MOESM1_ESM.zip › Cartesian_Coordinates/4.HF.xyz]

18
-1  1
S -2.5941014523 -0.0959832015  0.1317862367
C  1.9676908821 -0.0203626214 -0.0116309824
N -3.0656283613  0.112888702 -1.3168171537
O -2.8912841749 -1.4048866222  0.6975531012
C  1.2540957356  1.1371219143 -0.2975129128
O -2.8936863113  1.0493489589  0.9642702252
C -0.1205088351  1.0993000216 -0.2352983478
C -0.78119607 -0.0784139684  0.1086941885
C -0.0490049962 -1.2196602645  0.3941015745
C  1.3344407845 -1.1985408286  0.3349107325
N  3.4172728986  0.009813192 -0.0752956832
O  3.9500099735  1.0403913441 -0.3727696131
O  4.0177300665 -0.9970148216  0.1717337653
H -3.1174026658 -0.7886703832 -1.7546101829
H  1.9136209405 -2.073047984  0.5553337445
H -0.5738319412 -2.1131388806  0.6709275585
H -0.6991571998  1.977924541 -0.4480982196
H  1.7759177266  2.0358839022 -0.5590350316
