# Supplementary material for: MM/GBSA prediction of relative binding affinities of carbonic anhydrase inhibitors: effect of atomic charges and comparison with Autodock4Zn
Source: J Comput Aided Mol Des. 2023 Mar 17;37(4):167–82. doi: 10.1007/s10822-023-00499-0 (PMC10050039; doi:10.1007/s10822-023-00499-0)
Supplement: Supplementary file 1 — Supplementary file1 (ZIP 63 kb) [file 10822_2023_499_MOESM1_ESM.zip › Cartesian_Coordinates/4.M062X.xyz]

18
-1  1
S -5.9330823277  0.773581802  16.4052626804
C -4.0831024054  4.5119761048  14.5141586785
N -4.7629480887 -0.0354625268  17.0376272812
O -6.918720449  1.343433907  17.3531149078
C -5.2778732155  4.6456167039  15.2135780803
O -6.4719589445  0.1018670689  15.2132904589
C -5.8345963173  3.5121125945  15.7939785746
C -5.2002947556  2.2770409554  15.6716833268
C -3.9952099075  2.1705974041  14.9732948687
C -3.4266546765  3.2890280088  14.383802532
N -3.4886944775  5.6988218616  13.903028069
O -4.0718063017  6.76577925  14.0260600539
O -2.4356494608  5.5696398004  13.2966336194
H -4.6500585865  0.3270449534  17.9851837598
H -2.4939663026  3.2423718711  13.8356076021
H -3.5115596265  1.1994658739  14.9297602608
H -6.7596801842  3.5560034418  16.3587853857
H -5.7421439724  5.6210809252  15.2901498602
