# Supplementary material for: MM/GBSA prediction of relative binding affinities of carbonic anhydrase inhibitors: effect of atomic charges and comparison with Autodock4Zn
Source: J Comput Aided Mol Des. 2023 Mar 17;37(4):167–82. doi: 10.1007/s10822-023-00499-0 (PMC10050039; doi:10.1007/s10822-023-00499-0)
Supplement: Supplementary file 1 — Supplementary file1 (ZIP 63 kb) [file 10822_2023_499_MOESM1_ESM.zip › Cartesian_Coordinates/5.B3LYP-D3BJ.xyz]

21
-1  1
S -5.7831692343  0.8176087504  16.6831487865
N -3.0397187081  5.1178178919  12.1390303996
C -3.672460475  5.5718515176  13.3912022171
C -4.1952102577  4.4033586229  14.1930709946
N -5.0422142732 -0.4753321849  16.1753942002
O -7.2578465168  0.8701937537  16.4337677771
C -5.5232614272  4.3740147614  14.6307938902
O -5.3326072702  1.1804116027  18.0505580432
C -6.0103684932  3.2970136085  15.373161482
C -5.1735964742  2.2255428257  15.6816070522
C -3.8494715373  2.2372153778  15.2334047622
C -3.3633053494  3.3160981338  14.5004084098
H -2.8359462103  5.9215561356  11.5474599506
H -3.7107418883  4.5446983631  11.6314063745
H -4.4999834152  6.2861832489  13.2361809857
H -2.9024448006  6.111080772  13.9618903092
H -5.5736842774 -0.7882908288  15.3582991582
H -6.1827789555  5.2045970713  14.3825892602
H -7.0420569958  3.2547170135  15.7055943272
H -3.230915637  1.3722526072  15.4525626935
H -2.3382178033  3.3214109555  14.1394689262
