# Supplementary material for: MM/GBSA prediction of relative binding affinities of carbonic anhydrase inhibitors: effect of atomic charges and comparison with Autodock4Zn
Source: J Comput Aided Mol Des. 2023 Mar 17;37(4):167–82. doi: 10.1007/s10822-023-00499-0 (PMC10050039; doi:10.1007/s10822-023-00499-0)
Supplement: Supplementary file 1 — Supplementary file1 (ZIP 63 kb) [file 10822_2023_499_MOESM1_ESM.zip › Cartesian_Coordinates/5.HF.xyz]

21
-1  1
S -5.7593999456  0.835802528  16.681510032
N -3.0522917321  5.1345949136  12.1477738813
C -3.6894350512  5.5622942207  13.3886253775
C -4.2092158576  4.3852274036  14.1847158425
N -5.0848585226 -0.4476756914  16.1536104865
O -7.2052719863  0.8975983533  16.4884343086
C -5.5245352887  4.3473731829  14.6187465827
O -5.2902198367  1.1699643042  18.0122345652
C -6.0028499863  3.2750485383  15.361520716
C -5.1684514018  2.2194333978  15.677862005
C -3.8499406128  2.2449574229  15.2364589789
C -3.3757786007  3.3141427059  14.501498046
H -2.7916554474  5.9256291977  11.592450008
H -3.6869915373  4.5784253294  11.6096574211
H -4.5122642793  6.2608001953  13.2243121292
H -2.9410990708  6.0978311537  13.9689985602
H -5.6271105345 -0.7678300973  15.3710695064
H -6.1903252448  5.1601006145  14.3752370537
H -7.0253210848  3.2419429128  15.687125298
H -3.2163265988  1.4075797679  15.4637939712
H -2.3566573799  3.3207596462  14.1553652302
