# Supplementary material for: MM/GBSA prediction of relative binding affinities of carbonic anhydrase inhibitors: effect of atomic charges and comparison with Autodock4Zn
Source: J Comput Aided Mol Des. 2023 Mar 17;37(4):167–82. doi: 10.1007/s10822-023-00499-0 (PMC10050039; doi:10.1007/s10822-023-00499-0)
Supplement: Supplementary file 1 — Supplementary file1 (ZIP 63 kb) [file 10822_2023_499_MOESM1_ESM.zip › Cartesian_Coordinates/5.M062X.xyz]

21
-1  1
S -5.7579576926  0.8267534777  16.6898683715
N -2.9430640774  5.1241169685  12.2153721696
C -3.7200700303  5.5730165442  13.3755243717
C -4.2296564419  4.397369433  14.1762960117
N -5.0641944873 -0.4623343817  16.1477166238
O -7.2275086256  0.9001032551  16.495445969
C -5.540013482  4.37858586  14.6549449289
O -5.2626304497  1.1717299235  18.0332417962
C -6.0103658795  3.3030835915  15.4058886418
C -5.1728699517  2.2268010384  15.6783856047
C -3.8670847703  2.2287210617  15.1900183904
C -3.3966014777  3.3065817884  14.4480479903
H -2.7232351845  5.9167441638  11.6189553805
H -3.5182073045  4.4895864349  11.6676093653
H -4.5792509752  6.213097432  13.1141870485
H -3.052417887  6.1864573456  13.9954022476
H -5.6295516293 -0.7628462444  15.3517059257
H -6.2002664846  5.2147821941  14.4296396594
H -7.031542567  3.2632341373  15.7716922349
H -3.2496445396  1.3566344725  15.3870946426
H -2.3838660621  3.3117815041  14.053962626
