# Supplementary material for: MM/GBSA prediction of relative binding affinities of carbonic anhydrase inhibitors: effect of atomic charges and comparison with Autodock4Zn
Source: J Comput Aided Mol Des. 2023 Mar 17;37(4):167–82. doi: 10.1007/s10822-023-00499-0 (PMC10050039; doi:10.1007/s10822-023-00499-0)
Supplement: Supplementary file 1 — Supplementary file1 (ZIP 63 kb) [file 10822_2023_499_MOESM1_ESM.zip › Cartesian_Coordinates/6.B3LYP-D3BJ.xyz]

19
-1  1
O -4.8311733291  0.5959237682  17.8624210555
O -4.1597246188  6.5084428038  13.2134099175
C -5.437318795  4.3531289804  14.6179743618
C -5.9853091654  3.2916650134  15.3207509137
C -5.1564681224  2.4156480348  16.0355071073
S -5.8776590734  0.9564868061  16.8592677446
N -6.1289236986 -0.1034568876  15.7218512173
C -3.5103672283  5.7004367773  13.8593973144
C -4.0455683415  4.5607695703  14.6155002678
C -3.2179024255  3.6857737719  15.3388928314
C -3.7727058578  2.6239253655  16.0429297496
O -7.1607928515  1.485169792  17.3816065421
O -2.146522587  5.8125095029  13.9235716842
H -5.2497558525 -0.6193579923  15.6299462244
H -3.1577461703  1.9488373193  16.6280514956
H -2.1462905039  3.8532590771  15.3486356223
H -7.0564118506  3.1246858301  15.3485563858
H -6.0628259081  5.0452772307  14.0636881775
H -1.9495336204  6.5958752362  13.3860413872
