# Supplementary material for: MM/GBSA prediction of relative binding affinities of carbonic anhydrase inhibitors: effect of atomic charges and comparison with Autodock4Zn
Source: J Comput Aided Mol Des. 2023 Mar 17;37(4):167–82. doi: 10.1007/s10822-023-00499-0 (PMC10050039; doi:10.1007/s10822-023-00499-0)
Supplement: Supplementary file 1 — Supplementary file1 (ZIP 63 kb) [file 10822_2023_499_MOESM1_ESM.zip › Cartesian_Coordinates/6.HF.xyz]

19
-1  1
O -6.9473389165  1.342227144  17.378406333
O -3.989276334  6.8917123491  14.0841193076
C -5.3097194993  4.6529078802  15.2481262005
C -5.8872918905  3.5228579421  15.7958476295
C -5.2142610991  2.3093710395  15.7605876155
S -5.9787624405  0.8071939671  16.4292513929
N -4.8569541473 -0.0463887273  17.049573371
C -3.4711572864  5.8145664501  14.0881532652
C -4.0520463265  4.5815076608  14.6590142698
C -3.3754507891  3.3638497699  14.6293928615
C -3.9539601633  2.2377169496  15.1799111236
O -6.5311220328  0.1873527815  15.2425015034
O -2.2616588549  5.6454065642  13.5448539668
H -4.7231376467  0.2720939769  17.9922388026
H -3.437118977  1.2965599654  15.1863612026
H -2.401096421  3.3044804673  14.1815201691
H -6.8519828188  3.5652736028  16.2636996532
H -5.8212574013  5.5974982496  15.2718933824
H -1.9894069549  6.4888119675  13.2125479499
