# Supplementary material for: MM/GBSA prediction of relative binding affinities of carbonic anhydrase inhibitors: effect of atomic charges and comparison with Autodock4Zn
Source: J Comput Aided Mol Des. 2023 Mar 17;37(4):167–82. doi: 10.1007/s10822-023-00499-0 (PMC10050039; doi:10.1007/s10822-023-00499-0)
Supplement: Supplementary file 1 — Supplementary file1 (ZIP 63 kb) [file 10822_2023_499_MOESM1_ESM.zip › Cartesian_Coordinates/6.M062X.xyz]

19
-1  1
O -6.9913482155  1.3427160359  17.3613284569
O -3.9896915377  6.9131299902  14.0961977368
C -5.3116298052  4.6621183722  15.256672854
C -5.8937138792  3.5251843163  15.8022225762
C -5.218737337  2.306343363  15.7531712776
S -5.982012134  0.7906171071  16.4265066134
N -4.8398695719 -0.0494179631  17.0738561496
C -3.4705662836  5.8171790272  14.0942915849
C -4.0503905118  4.5824893327  14.6584887654
C -3.3699750049  3.358555013  14.616195777
C -3.9548144101  2.2273541884  15.1668145304
O -6.4974776586  0.1469935094  15.2077259861
O -2.2454567287  5.6373892079  13.5392712135
H -4.7378120714  0.3074358962  18.0250899108
H -3.445090315  1.268445544  15.181641618
H -2.387849194  3.3097816998  14.1577849699
H -6.864922575  3.551757862  16.2852491711
H -5.8118998981  5.6252999603  15.2827467157
H -1.9897428682  6.5116275375  13.2127440927
