# Supplementary material for: MM/GBSA prediction of relative binding affinities of carbonic anhydrase inhibitors: effect of atomic charges and comparison with Autodock4Zn
Source: J Comput Aided Mol Des. 2023 Mar 17;37(4):167–82. doi: 10.1007/s10822-023-00499-0 (PMC10050039; doi:10.1007/s10822-023-00499-0)
Supplement: Supplementary file 1 — Supplementary file1 (ZIP 63 kb) [file 10822_2023_499_MOESM1_ESM.zip › Cartesian_Coordinates/7.B3LYP-D3BJ.xyz]

22
-1  1
C -4.1999692722  4.5965015795  14.541561894
C -3.3173740318  3.7217462558  15.1968699258
C -5.1793320842  2.3246341203  15.8598319858
C -5.5800281652  4.3235576402  14.5611952566
O -7.1074053856  1.2270853442  17.1924003613
S -5.8136817514  0.7893670748  16.6146013673
O -4.7287394219  0.4240866665  17.5745740333
N -6.0426583996 -0.2183153358  15.4260767644
C -3.8069551749  2.5971573105  15.8503824558
C -6.0630357597  3.1995581309  15.213454752
C -3.7388678626  5.8044042891  13.8380353998
O -2.3800322504  5.9606684039  13.8896073466
O -4.4466675418  6.6102970495  13.256063532
H -7.124599493  2.9816930974  15.2531841732
H -3.1483699654  1.919846819  16.383165947
H -5.1424223941 -0.6848052518  15.2864158074
H -6.2493172361  5.0153970418  14.0602554376
H -2.2548031099  3.9383804727  15.1940882985
C -1.8902210769  7.1199241327  13.2200078144
H -2.1469923408  7.0982886073  12.1567172534
H -2.3107589838  8.0321840125  13.653543463
H -0.8067682987  7.1033425391  13.3489667308
