# Supplementary material for: MM/GBSA prediction of relative binding affinities of carbonic anhydrase inhibitors: effect of atomic charges and comparison with Autodock4Zn
Source: J Comput Aided Mol Des. 2023 Mar 17;37(4):167–82. doi: 10.1007/s10822-023-00499-0 (PMC10050039; doi:10.1007/s10822-023-00499-0)
Supplement: Supplementary file 1 — Supplementary file1 (ZIP 63 kb) [file 10822_2023_499_MOESM1_ESM.zip › Cartesian_Coordinates/7.HF.xyz]

22
-1  1
C -4.1883604309  4.5755609504  14.5273839944
C -3.3107686626  3.7554055354  15.2231581868
C -5.1278489595  2.3073130842  15.8367565011
C -5.5459895603  4.253298608  14.4926014403
O -6.8372043686  1.3412951996  17.4615233108
S -5.7625299629  0.8158935527  16.6448102437
O -4.5946842376  0.3158760121  17.3603824138
N -6.2954476351 -0.114695583  15.5396185898
C -3.7810194139  2.6262977166  15.875329881
C -6.0099941387  3.1305014891  15.140338423
C -3.7358160336  5.7928414134  13.8157198808
O -2.4227679694  6.0058841706  13.914773749
O -4.4447384414  6.5341307766  13.2031954225
H -7.0530398569  2.8761124352  15.1186736614
H -3.1165651439  1.9884938598  16.4255577902
H -5.5226835243 -0.6629906211  15.2079565066
H -6.219238276  4.8946539561  13.9544766622
H -2.2654396511  3.9988412142  15.2584154937
C -1.9172183265  7.1481398586  13.2629239267
H -2.1047099631  7.0997812873  12.1984236589
H -2.3696463675  8.0488631123  13.6561415779
H -0.8532890762  7.1535019722  13.4528386853
