# Supplementary material for: MM/GBSA prediction of relative binding affinities of carbonic anhydrase inhibitors: effect of atomic charges and comparison with Autodock4Zn
Source: J Comput Aided Mol Des. 2023 Mar 17;37(4):167–82. doi: 10.1007/s10822-023-00499-0 (PMC10050039; doi:10.1007/s10822-023-00499-0)
Supplement: Supplementary file 1 — Supplementary file1 (ZIP 63 kb) [file 10822_2023_499_MOESM1_ESM.zip › Cartesian_Coordinates/7.M062X.xyz]

22
-1  1
C -4.1927461925  4.5863071653  14.5437152826
C -3.3089383305  3.7253198458  15.2017982027
C -5.1643187687  2.3247624826  15.8503826166
C -5.567072403  4.3134347562  14.5488998987
O -7.0580490412  1.2695936942  17.2282195351
S -5.8073546762  0.7989971999  16.6108221289
O -4.7063857654  0.4179260831  17.5273373642
N -6.0935095233 -0.2027692571  15.4510148024
C -3.7977261616  2.5987649775  15.8529501943
C -6.0484097489  3.1884334479  15.1987829069
C -3.7301994687  5.8003064803  13.8385663538
O -2.3849303797  5.9646620614  13.8970020614
O -4.4379080904  6.5933848777  13.2558632964
H -7.1089595879  2.9599095468  15.2321187816
H -3.1426205645  1.9220476883  16.3920612332
H -5.2112684458 -0.6874637321  15.2793190254
H -6.2328744968  5.0029319361  14.0392978865
H -2.2475622475  3.9499025526  15.2031001531
C -1.9068674981  7.121595246  13.2298265848
H -2.1634132514  7.0909090227  12.1678274043
H -2.3428474878  8.0263171735  13.6610795237
H -0.8250378701  7.1197267512  13.3610147633
