# Supplementary material for: MM/GBSA prediction of relative binding affinities of carbonic anhydrase inhibitors: effect of atomic charges and comparison with Autodock4Zn
Source: J Comput Aided Mol Des. 2023 Mar 17;37(4):167–82. doi: 10.1007/s10822-023-00499-0 (PMC10050039; doi:10.1007/s10822-023-00499-0)
Supplement: Supplementary file 1 — Supplementary file1 (ZIP 63 kb) [file 10822_2023_499_MOESM1_ESM.zip › Cartesian_Coordinates/8.B3LYP-D3BJ.xyz]

33
-1  1
C -3.4671847276  3.2488683022  14.087819076
C -3.8531941933  2.164627663  14.8635663442
C -4.9719944451  2.2572361919  15.7002591522
C -5.7028876254  3.4486082102  15.7409046041
C -5.3223873718  4.5333689538  14.958449917
C -4.1939234228  4.4538388976  14.1296891192
C -3.8160804773  5.6589914856  13.3483126585
O -4.5934756944  6.592363583  13.1267422613
N -2.5207180045  5.6860893736  12.8705298439
C -2.0035313312  6.8599939651  12.1867343557
S -5.5176761483  0.7879514533  16.6366940256
N -6.2581073956 -0.1432501298  15.6057846317
O -6.3724741119  1.3835982311  17.7070415724
O -4.2284252314  0.186481571  17.0575134277
C -1.3245914843  7.8538901159  13.1085728012
C -2.0646651009  8.4978358653  14.1111955209
C -1.4443800895  9.3986445391  14.9730763259
C -0.0794366579  9.6722073621  14.8466233279
C  0.6618249156  9.0377353342  13.8515342664
C  0.0392185738  8.1321848692  12.9894010658
H -2.6162282792  3.1456829496  13.4189542273
H -3.2979422964  1.2332323257  14.846183133
H -6.5526922418  3.5042379787  16.4126781281
H -5.8757532578  5.4665702689  14.9806590158
H -1.8528972129  5.0797421098  13.3225030848
H -2.865369004  7.3265948013  11.7036657762
H -1.3036495632  6.5387971482  11.407057017
H -7.2282198773  0.1825105873  15.5900755032
H -3.1242827832  8.2794528368  14.1983980914
H -2.0267713476  9.8905775982  15.7468712367
H  0.40137474  10.3743521025  15.5217177794
H  1.7239032934  9.2417699006  13.7477056851
H  0.6196178539  7.6342135551  12.2160870244
