# Supplementary material for: MM/GBSA prediction of relative binding affinities of carbonic anhydrase inhibitors: effect of atomic charges and comparison with Autodock4Zn
Source: J Comput Aided Mol Des. 2023 Mar 17;37(4):167–82. doi: 10.1007/s10822-023-00499-0 (PMC10050039; doi:10.1007/s10822-023-00499-0)
Supplement: Supplementary file 1 — Supplementary file1 (ZIP 63 kb) [file 10822_2023_499_MOESM1_ESM.zip › Cartesian_Coordinates/8.HF.xyz]

33
-1  1
C -3.6737686886  3.264195276  14.0039361521
C -4.0809300099  2.1593347728  14.7256794597
C -5.1137565317  2.2665385889  15.6477165841
C -5.7536695794  3.4850786709  15.815295886
C -5.3561510798  4.5896081744  15.0815509095
C -4.3018306638  4.4957967561  14.1823246507
C -3.90059024  5.7253807935  13.4347151458
O -4.6596662466  6.644175071  13.2418297981
N -2.6160854736  5.7559826784  12.9829170076
C -2.072143632  6.8945661254  12.2751145651
S -5.5818084138  0.8223617525  16.6369412919
N -5.4415602711 -0.4198775846  15.7364832331
O -6.9445350248  1.1443356234  17.042583525
O -4.5884984762  0.8329364874  17.691473353
C -1.3065566025  7.8673919385  13.1534298371
C -1.9675164432  8.5973412418  14.1400262634
C -1.2715696644  9.4818299848  14.9419415203
C  0.0957526588  9.6563613531  14.7726259915
C  0.7589650796  8.939074537  13.7955426761
C  0.0582452607  8.0492067549  12.9919687026
H -2.8904747453  3.1511557258  13.2742535612
H -3.625415221  1.1990381308  14.5719590269
H -6.5661180695  3.5494766044  16.513547928
H -5.8552622234  5.5337507815  15.1989569532
H -1.9741758961  5.1115023217  13.3803645712
H -2.9033090635  7.3975016849  11.8030797629
H -1.4174282469  6.5296228399  11.4900821083
H -6.3002169662 -0.5188778371  15.2255737522
H -3.0265675561  8.4639041107  14.2692589068
H -1.7943070036  10.0375926927  15.700887992
H  0.6348841781  10.3450809599  15.3996991894
H  1.8189669438  9.0650197798  13.6570875446
H  0.5840979121  7.4926132086  12.2341521507
