# Supplementary material for: MM/GBSA prediction of relative binding affinities of carbonic anhydrase inhibitors: effect of atomic charges and comparison with Autodock4Zn
Source: J Comput Aided Mol Des. 2023 Mar 17;37(4):167–82. doi: 10.1007/s10822-023-00499-0 (PMC10050039; doi:10.1007/s10822-023-00499-0)
Supplement: Supplementary file 1 — Supplementary file1 (ZIP 63 kb) [file 10822_2023_499_MOESM1_ESM.zip › Cartesian_Coordinates/8.M062X.xyz]

33
-1  1
C -3.6296550182  3.2652118599  14.0168920849
C -4.0521781724  2.1776706894  14.7686224488
C -5.1092435495  2.3173488809  15.6676970218
C -5.7648961759  3.5405852384  15.7860724239
C -5.3521080922  4.6285049728  15.024656583
C -4.2703488801  4.5047840404  14.1497899856
C -3.8522516403  5.7144375776  13.3850690389
O -4.594926999  6.6684585757  13.1823666316
N -2.5598230523  5.7032329281  12.917687358
C -2.0107795791  6.8483063694  12.2195284884
S -5.5971854694  0.8861108195  16.6899524918
N -5.4657584432 -0.3829381683  15.7940606397
O -6.9736980264  1.2528071925  17.0991102708
O -4.5704817162  0.9061844164  17.7441992022
C -1.2918652085  7.8273406916  13.1250597912
C -1.984338189  8.4302214075  14.1810172724
C -1.3345459395  9.3229152208  15.0247496065
C  0.0119527305  9.6281665934  14.8247492641
C  0.7046589799  9.0349700035  13.7753036423
C  0.0527329186  8.1365704185  12.931387276
H -2.8296868832  3.1379055757  13.2912520635
H -3.6028951723  1.1949854703  14.6576639606
H -6.6012447918  3.6063472167  16.4745023353
H -5.8505711604  5.5906250766  15.0916251348
H -1.9185621772  5.0536261018  13.3472156171
H -2.8600469952  7.3417673465  11.7400602455
H -1.3297310655  6.4983003924  11.4363076029
H -6.348567326 -0.4564100484  15.2861434697
H -3.0350336642  8.1906626228  14.3210681801
H -1.879323199  9.7840351384  15.8427747933
H  0.5173442671  10.3241809316  15.4871163932
H  1.7538340832  9.2642868552  13.6150088693
H  0.5962236067  7.6677975925  12.114289813
