# Supplementary material for: MM/GBSA prediction of relative binding affinities of carbonic anhydrase inhibitors: effect of atomic charges and comparison with Autodock4Zn
Source: J Comput Aided Mol Des. 2023 Mar 17;37(4):167–82. doi: 10.1007/s10822-023-00499-0 (PMC10050039; doi:10.1007/s10822-023-00499-0)
Supplement: Supplementary file 1 — Supplementary file1 (ZIP 63 kb) [file 10822_2023_499_MOESM1_ESM.zip › Cartesian_Coordinates/9.B3LYP-D3BJ.xyz]

39
-1  1
C -4.8310386226  4.1564026598  13.4730235974
C -4.5304414922  2.9547525065  14.106843017
C -4.9990644874  2.7026562482  15.3987455131
C -5.7857028776  3.6647525226  16.0447089295
C -6.0934641494  4.8598697691  15.4102237797
C -5.6091225785  5.1303280096  14.119147793
S -4.6813720267  1.0936375409  16.2026498662
O -4.4277136715  1.490356225  17.6090286356
O -3.5188116061  0.5681258835  15.4238374912
N -6.0137845131  0.2642218343  16.0855271822
C -5.9508691289  6.4403837883  13.5048346292
N -5.104855331  6.8841466659  12.5111224509
O -6.9059872176  7.130333756  13.8708790441
H -4.3815264112  6.2654750448  12.1814673388
C -5.4689836258  8.0339658679  11.6999214417
C -6.3418449231  7.6670638515  10.5158553389
C -5.7774877708  7.1815074034  9.2943167724
C -7.7138060482  7.7424382865  10.6479841418
C -6.6546822536  6.8075124139  8.222054912
C -4.3773502118  7.0378850041  9.0922923955
C -8.5754879188  7.3691298698  9.5917430592
C -8.0581046905  6.9173040269  8.4015288373
C -6.0991710941  6.3256094329  7.0078934845
C -3.8702266309  6.5611478162  7.9045159215
C -4.7387800838  6.2024586903  6.8480081767
H -4.4828310216  4.3111476929  12.453569149
H -3.9205677817  2.1968910936  13.6272754854
H -6.1307356407  3.4576959279  17.0519116696
H -6.7013282365  5.616038172  15.8960265189
H -5.9639073188 -0.2070886318  15.1784598238
H -6.0204744279  8.7075233513  12.3570809381
H -4.5576549027  8.5477559565  11.3807923875
H -8.1264442929  8.0679811155  11.5971947076
H -3.6927459826  7.3049044305  9.889955618
H -9.650280515  7.4384216389  9.7301611647
H -8.7129918466  6.6272133638  7.5842379874
H -6.7758912025  6.0465746461  6.2044032439
H -2.7968494831  6.4560894546  7.7782176818
H -4.3286179823  5.8263866703  5.9155608751
