# Supplementary material for: MM/GBSA prediction of relative binding affinities of carbonic anhydrase inhibitors: effect of atomic charges and comparison with Autodock4Zn
Source: J Comput Aided Mol Des. 2023 Mar 17;37(4):167–82. doi: 10.1007/s10822-023-00499-0 (PMC10050039; doi:10.1007/s10822-023-00499-0)
Supplement: Supplementary file 1 — Supplementary file1 (ZIP 63 kb) [file 10822_2023_499_MOESM1_ESM.zip › Cartesian_Coordinates/9.HF.xyz]

39
-1  1
C -4.9711019159  3.9385171656  13.4164189127
C -4.5805712156  2.7811502138  14.0660193842
C -4.9328406005  2.570375838  15.3907495554
C -5.7089944344  3.5148151188  16.0482283645
C -6.1102823566  4.6660025574  15.3962838604
C -5.7292722589  4.8988396987  14.0796097
S -4.3525925697  1.0965756664  16.2709375055
O -3.1414416969  1.5715027727  16.9088716576
O -4.1636381107  0.1392442711  15.1868054118
N -5.4290763257  0.7140677837  17.3036525872
C -6.163553957  6.1745944961  13.4333988031
N -5.3494684911  6.6533437773  12.4549983695
O -7.1570200993  6.7708626574  13.7699340501
H -4.4922347699  6.1882158882  12.2813084839
C -5.656499264  7.8718017166  11.7381934465
C -6.4443794584  7.6533679373  10.4583936121
C -5.8097810246  7.2327853669  9.2440331419
C -7.7919505965  7.8459351834  10.4708188503
C -6.5965701199  7.0385047097  8.0879213286
C -4.4106039834  6.9954846516  9.1441572355
C -8.5790896952  7.6468659132  9.3116502224
C -7.9985435571  7.2570341351  8.151160893
C -5.9742273682  6.6235810327  6.8814906079
C -3.8419058302  6.5962991944  7.9758358644
C -4.6352489858  6.4065497597  6.8220556212
H -4.7125698548  4.0655757082  12.3786633966
H -4.0155766815  2.0254538026  13.5546061797
H -6.0019763302  3.3220720483  17.0633100747
H -6.7186525317  5.3963435397  15.8971488581
H -6.1076763908  0.1429670431  16.833142975
H -6.2340663014  8.4993136201  12.3992346372
H -4.728252641  8.3916146429  11.5312551656
H -8.2710182887  8.1345420827  11.3889246224
H -3.7842672402  7.1310689871  10.0056864968
H -9.6420181432  7.8048550792  9.3635411591
H -8.5896751066  7.1021766357  7.264901654
H -6.587922782  6.4788491052  6.0088201471
H -2.7817636707  6.4196438397  7.9274628902
H -4.174675352  6.0882063595  5.9033752739
