# Supplementary material for: MM/GBSA prediction of relative binding affinities of carbonic anhydrase inhibitors: effect of atomic charges and comparison with Autodock4Zn
Source: J Comput Aided Mol Des. 2023 Mar 17;37(4):167–82. doi: 10.1007/s10822-023-00499-0 (PMC10050039; doi:10.1007/s10822-023-00499-0)
Supplement: Supplementary file 1 — Supplementary file1 (ZIP 63 kb) [file 10822_2023_499_MOESM1_ESM.zip › Cartesian_Coordinates/9.M062X.xyz]

39
-1  1
C -4.7320157156  4.0326082278  13.515196052
C -4.3522181875  2.9133215755  14.249756239
C -4.9195944366  2.6721380512  15.4976990794
C -5.8859301356  3.5456479045  16.0021942132
C -6.2717362524  4.657389291  15.2691322934
C -5.6858916997  4.9184782159  14.0246752338
S -4.4753416822  1.1840904268  16.452319338
O -4.269860144  1.7425012081  17.7986301147
O -3.2706240653  0.7024256178  15.7341837494
N -5.7058427275  0.2286048138  16.4208069276
C -6.1024804965  6.153448654  13.3017452932
N -5.1984936158  6.6468837858  12.3930586728
O -7.1648378965  6.7293672786  13.5004751725
H -4.2573657049  6.2895750245  12.4103325144
C -5.4939439143  7.8878542657  11.7037614933
C -6.3727300909  7.6890542508  10.4862428358
C -5.8324398059  7.1921161294  9.2590193616
C -7.7149854458  7.9660502215  10.5722783115
C -6.6955696987  7.0302375118  8.1371969044
C -4.4631312772  6.84165838  9.1080940966
C -8.5728407481  7.7957423827  9.4597014998
C -8.0739507432  7.346529429  8.2669999799
C -6.1622747231  6.5474685879  6.913510259
C -3.9768857882  6.3724411267  7.9143814976
C -4.8350197295  6.2260029117  6.7997343167
H -4.3086414659  4.1925973799  12.5257842649
H -3.6075443582  2.213679577  13.8843672424
H -6.3109102925  3.3369491993  16.9792672281
H -7.0198690601  5.3511905351  15.6397530953
H -5.6109766229 -0.3190568122  15.5642581419
H -6.0126240694  8.5506771571  12.4024787828
H -4.5492794737  8.3629110486  11.4247980817
H -8.1174742725  8.2916483634  11.5265207085
H -3.792655167  6.9341081077  9.9560945848
H -9.6297800552  8.0204257363  9.5618461706
H -8.7226273325  7.213302577  7.4052754519
H -6.8337819411  6.4314397009  6.0666912934
H -2.9288734654  6.1049340289  7.8243845057
H -4.4399576989  5.8525581285  5.8603559982
