# Supplementary material for: MM/GBSA prediction of relative binding affinities of carbonic anhydrase inhibitors: effect of atomic charges and comparison with Autodock4Zn
Source: J Comput Aided Mol Des. 2023 Mar 17;37(4):167–82. doi: 10.1007/s10822-023-00499-0 (PMC10050039; doi:10.1007/s10822-023-00499-0)
Supplement: Supplementary file 2 — Supplementary file2 (XLSX 141 kb) [file 10822_2023_499_MOESM2_ESM.xlsx]

## Sheet: Ligand PDB IDs and SMILES
Ligand	PDB ID	SMILES
1	4yx4	c1ccc(cc1)S(=O)(=O)N
2	4yxi	c1(ccc(S(=O)(=O)N)cc1)C
3	6rl9	c1(N)ccc(cc1)S(=O)(=O)N
4	6rh4	S(=O)(=O)(N)c1ccc(cc1)N(=O)=O
5	5jnc	S(=O)(=O)(N)c1ccc(CN)cc1
6	6rfh	O=S(=O)(c1ccc(C(=O)O)cc1)N
7	Adapted from 6rfh	c1(ccc(S(=O)(=O)N)cc1)C(=O)OC
8	1g4o	c1cc(ccc1C(=O)NCc1ccccc1)S(=O)(=O)N
9	DOCKED	c1cc(ccc1C(=O)NCc1c2c(ccc1)cccc2)S(=O)(=O)N
10	DOCKED	C(OC(=O)c1ccc(cc1)S(=O)(=O)N)CCCCC
11	1if8	C([C@H](CNC(=O)c1ccc(cc1)S(=O)(=O)N)C)n1ccc2c1cccc2
12	1if7	C([C@@H](CNC(=O)c1ccc(cc1)S(=O)(=O)N)C)n1ccc2c1cccc2
13	DOCKED	c1c(cc(cc1)S(=O)(=O)N)C(=O)OC
14	DOCKED	c1(ccc(S(O)(O)O)cc1)C
15	1okl	c1(cccc2c(cccc12)N(C)C)S(=O)(=O)N
16	DOCKED	S(=O)(=O)(c1cc2c(s1)C(=O)CCS2(=O)=O)N
17	DOCKED	c1(cc2c(s1)S(=O)(=O)[C@H](CN2)CCO)S(=O)(=O)N
18	DOCKED	CS(=O)(=O)N
19	1yda	c1(nnc(NC(=O)C)s1)S(=O)(=O)N
20	3caj	NS(=O)(=O)c1nc2c(cc(cc2)OCC)s1
21	6rkn	c1(ccc(cc1)S(=O)(=O)N)F
22	1bcd	C(F)(F)(F)S(=O)(=O)N
23	1bnt	c1(S(=O)(=O)N)cc2[C@@H](O)CN(c3ccc(cc3)OC)S(=O)(=O)c2s1
24	1bnn	c1(S(=O)(=O)N)sc2c(CCN(S2(=O)=O)c2cc(ccc2)OC)c1
25	3hku	CC1(C)O[C@]2([C@@H](O1)[C@@H]1OC(C)(C)O[C@@H]1CO2)COS(O)(O)N
26	3n4b	c1(S(=O)(=O)N)ccc(cc1)NC(=O)Nc1ccc(F)cc1
27	5wex	c1cc(ccc1NC(=S)Nc1ccc(cc1)S(=O)(=O)N)F
28	3n3j	c1(S(=O)(=O)N)ccc(cc1)NC(=O)Nc1c(cccc1)C(C)C
29	3mzc	c1(S(=O)(=O)N)ccc(cc1)NC(=O)NC1CCCC1
30	2hl4	S(=O)(=O)(N)c1ccc(cc1)N[C@H]1[C@@H]([C@H]([C@@H]([C@@H](CO)O1)O)O)O
31	4mr2	C(COC)CN1C[C@@H](c2c(sc(S(=O)(=O)N)c2)S1(=O)=O)NCC
32	1cim	s1c(cc2[C@H](C[C@@H](S(=O)(=O)c12)C)N)S(=O)(=O)N

## Sheet: Atom Types and Partial Charges
	B3LYP-D3(BJ) optimised coordinates					B3LYP				M062X				HF
Ligand	x	y	z	CGenFF Atom Type		ESP Charge / a.u.	Mulliken Charge / a.u.	NPA Charge / a.u.		ESP Charge / a.u.	Mulliken Charge / a.u.	NPA Charge / a.u.		ESP Charge / a.u.	Mulliken Charge / a.u.	NPA Charge / a.u.
1
C	-4.20871	4.58089	14.3345	CG2R61		-0.136762	-0.096333	-0.26747		-0.115472	-0.130288	-0.27024		-0.135262	-0.153873	-0.24771
C	-5.57619	4.34583	14.4878	CG2R61		-0.156067	-0.083524	-0.25156		-0.192838	-0.11899	-0.2567		-0.172461	-0.152396	-0.24792
C	-6.02239	3.25354	15.2347	CG2R61		-0.078831	-0.108937	-0.24496		-0.042119	-0.13243	-0.24898		-0.102574	-0.130145	-0.21584
C	-5.1044	2.38697	15.8307	CG2R61		-0.005713	-0.140042	-0.29453		-0.027034	-0.172133	-0.30454		-0.079338	-0.296085	-0.31633
C	-3.73455	2.62651	15.683	CG2R61		-0.121378	-0.087737	-0.22715		-0.102204	-0.111434	-0.2307		-0.043431	-0.127106	-0.21417
C	-3.28928	3.71727	14.9395	CG2R61		-0.125796	-0.087184	-0.25317		-0.14982	-0.122049	-0.25803		-0.204948	-0.152918	-0.24855
S	-5.67206	0.892558	16.7202	SG3O1		0.860255	1.06066	2.32123		0.868575	1.11919	2.3855		1.22856	1.52076	2.60869
O	-7.08889	1.23697	17.0559	OG2P1		-0.59828	-0.629176	-1.04183		-0.603225	-0.655993	-1.06679		-0.719587	-0.776701	-1.14879
O	-4.714	0.81213	17.852	OG2P1		-0.559724	-0.6201	-1.02108		-0.566649	-0.643847	-1.04416		-0.674934	-0.742171	-1.12067
N	-5.48177	-0.330714	15.7461	NG2D1		-0.861674	-0.715558	-1.23073		-0.889371	-0.753417	-1.2644		-1.03195	-0.904697	-1.35744
H	-6.32669	-0.349068	15.1683	HGP1		0.302586	0.185135	0.34938		0.318067	0.209534	0.35783		0.340468	0.222697	0.35821
H	-2.22228	3.90171	14.8329	HGR61		0.08234	0.044625	0.21921		0.09214	0.081656	0.22667		0.120563	0.11479	0.21489
H	-3.03826	1.95436	16.1734	HGR61		0.128119	0.099764	0.25422		0.129723	0.138794	0.26228		0.116658	0.177899	0.25553
H	-7.07918	3.06135	15.3879	HGR61		0.097378	0.095987	0.25384		0.092206	0.135493	0.263		0.136654	0.175529	0.25363
H	-6.29704	5.02051	14.0302	HGR61		0.088933	0.04301	0.21827		0.101721	0.079864	0.22565		0.112521	0.114157	0.21454
H	-3.86031	5.43318	13.7558	HGR61		0.084615	0.039407	0.21634		0.0863	0.076046	0.2236		0.109059	0.110267	0.21193
2
C	-4.06517	4.49667	14.3423	CG2R61		0.290398	0.120833	-0.06277		0.331332	0.07296	-0.06435		0.360286	-0.003244	-0.04654
C	-3.19819	3.59114	14.9737	CG2R61		-0.288163	-0.122358	-0.24878		-0.313335	-0.145792	-0.25321		-0.402206	-0.164091	-0.25202
C	-5.07062	2.32149	15.8337	CG2R61		-0.057649	-0.142805	-0.3001		-0.07531	-0.17713	-0.31076		-0.153862	-0.30533	-0.32817
C	-5.44169	4.29566	14.4829	CG2R61		-0.323318	-0.1213	-0.24722		-0.343163	-0.146583	-0.25165		-0.379432	-0.169688	-0.2504
O	-7.12151	1.23123	17.0015	OG2P1		-0.602654	-0.628987	-1.04234		-0.612803	-0.655567	-1.06747		-0.725758	-0.776124	-1.14943
S	-5.70278	0.850814	16.7169	SG3O1		0.876804	1.06004	2.32177		0.900941	1.12045	2.38594		1.25302	1.52064	2.60929
O	-4.78516	0.759172	17.8809	OG2P1		-0.562316	-0.620592	-1.02118		-0.571865	-0.644496	-1.04343		-0.677789	-0.743738	-1.12136
N	-5.50872	-0.38684	15.7616	NG2D1		-0.865702	-0.716472	-1.2314		-0.898383	-0.756639	-1.26588		-1.04417	-0.905478	-1.35722
C	-3.69135	2.5176	15.7079	CG2R61		-0.08372	-0.086631	-0.21875		-0.077741	-0.108424	-0.22075		0.006135	-0.116417	-0.19702
C	-5.94197	3.22067	15.2209	CG2R61		-0.040646	-0.108864	-0.23888		-0.030804	-0.131576	-0.24293		-0.042418	-0.125992	-0.20554
C	-3.52126	5.64428	13.5253	CG331		-0.381184	-0.37497	-0.6884		-0.476071	-0.403096	-0.70109		-0.422971	-0.335755	-0.64401
H	-2.68965	6.14489	14.0352	HGA3		0.086607	0.095352	0.22966		0.114735	0.118589	0.23679		0.105408	0.112219	0.21926
H	-3.14039	5.30688	12.5517	HGA3		0.090776	0.101133	0.23082		0.113079	0.119096	0.23695		0.099163	0.110548	0.21825
H	-4.29389	6.39492	13.3295	HGA3		0.087096	0.089617	0.2279		0.113262	0.107116	0.23241		0.100919	0.104652	0.21508
H	-7.00835	3.07153	15.3542	HGR61		0.102785	0.095801	0.25443		0.108951	0.136253	0.26442		0.140243	0.176583	0.25425
H	-3.02336	1.82647	16.2113	HGR61		0.132388	0.099347	0.2543		0.139711	0.138315	0.26185		0.125321	0.177089	0.25441
H	-6.33333	-0.390534	15.1547	HGP1		0.3032	0.184763	0.34917		0.319552	0.209224	0.35772		0.345917	0.221627	0.3575
H	-6.1312	4.99652	14.0143	HGR61		0.120533	0.037367	0.21538		0.128908	0.072699	0.22215		0.152425	0.111179	0.21178
H	-2.12239	3.73944	14.8897	HGR61		0.114765	0.038731	0.2164		0.129002	0.074605	0.2233		0.159767	0.11132	0.21187
3
C	-4.33129	4.64694	14.3956	CG2R61		0.37544	0.239377	0.14511		0.388671	0.214488	0.15039		0.527852	0.245866	0.20573
N	-3.88926	5.74756	13.6177	NG2S3		-0.816325	-0.658317	-0.8627		-0.846039	-0.696294	-0.88293		-0.941572	-0.737807	-0.89795
C	-5.69709	4.39594	14.5705	CG2R61		-0.319812	-0.110401	-0.29753		-0.304567	-0.139406	-0.30247		-0.410712	-0.191947	-0.31717
C	-6.12463	3.28575	15.3003	CG2R61		-0.068279	-0.11656	-0.22605		-0.106377	-0.127041	-0.21815		-0.05195	-0.110764	-0.17149
C	-5.20327	2.40628	15.8667	CG2R61		-0.048759	-0.145255	-0.32441		-0.05295	-0.187097	-0.33809		-0.161491	-0.324603	-0.36939
C	-3.83935	2.65624	15.6928	CG2R61		-0.109391	-0.093244	-0.20646		-0.042537	-0.126321	-0.21862		0.017966	-0.108663	-0.17055
C	-3.40494	3.7614	14.9678	CG2R61		-0.285433	-0.112426	-0.29701		-0.342095	-0.13849	-0.30243		-0.45259	-0.191349	-0.3168
S	-5.74933	0.906684	16.7571	SG3O1		0.886674	1.057	2.32138		0.922936	1.11919	2.38663		1.25582	1.51822	2.61
N	-5.49466	-0.331199	15.8164	NG2D1		-0.868221	-0.718519	-1.23543		-0.900374	-0.780053	-1.28407		-1.04277	-0.906752	-1.35938
O	-4.82383	0.871968	17.9189	OG2P1		-0.572823	-0.624006	-1.02322		-0.586666	-0.625417	-1.03744		-0.689012	-0.744353	-1.12355
O	-7.18582	1.21383	17.0464	OG2P1		-0.610937	-0.631544	-1.04531		-0.621498	-0.65859	-1.0681		-0.726114	-0.779023	-1.15093
H	-6.31224	-0.374358	15.2014	HGP1		0.303158	0.182679	0.34797		0.31267	0.210319	0.35815		0.344246	0.220737	0.35667
H	-2.98346	6.08581	13.9227	HGP4		0.31639	0.233578	0.38305		0.329988	0.25719	0.39135		0.357884	0.267415	0.38638
H	-4.55185	6.51464	13.6384	HGP4		0.317514	0.233128	0.38281		0.327423	0.256951	0.39121		0.354169	0.26723	0.38625
H	-2.33977	3.95109	14.8425	HGR61		0.12207	0.035688	0.21472		0.1436	0.072101	0.22196		0.176695	0.110822	0.21171
H	-3.12626	1.98052	16.1536	HGR61		0.139525	0.098791	0.25399		0.110604	0.140294	0.26676		0.125798	0.178615	0.25561
H	-7.17978	3.09404	15.4647	HGR61		0.110862	0.096681	0.25555		0.131585	0.136817	0.26427		0.147773	0.176374	0.25358
H	-6.42517	5.08086	14.1376	HGR61		0.128346	0.033354	0.21353		0.135626	0.07136	0.22157		0.168008	0.109985	0.21127
4
S	-5.81023	0.942279	16.823	SG3O1		0.872355	1.07628	2.32697		0.90882	1.13586	2.38795		1.21719	1.52963	2.61271
C	-4.07266	4.50278	14.4991	CG2R61		0.072771	0.233882	0.03333		0.149239	0.183428	0.02494		0.066752	0.113021	0.00884
N	-6.13463	-0.0969931	15.6844	NG2D1		-0.835456	-0.700337	-1.199		-0.88757	-0.768929	-1.26849		-1.02749	-0.883419	-1.34044
O	-4.71547	0.558152	17.7613	OG2P1		-0.582981	-0.61446	-1.0288		-0.601895	-0.645288	-1.059		-0.701805	-0.763292	-1.14163
C	-5.46224	4.34054	14.5713	CG2R61		-0.198856	-0.091288	-0.22414		-0.272483	-0.108829	-0.22837		-0.215472	-0.11073	-0.20076
O	-7.05483	1.48484	17.416	OG2P1		-0.543917	-0.603598	-1.00757		-0.556257	-0.617254	-1.02387		-0.658814	-0.747861	-1.11696
C	-5.9761	3.28323	15.305	CG2R61		-0.06941	-0.097773	-0.22656		-0.008141	-0.141958	-0.24415		-0.099592	-0.132794	-0.22188
C	-5.11752	2.39129	15.965	CG2R61		-0.035325	-0.130112	-0.26751		-0.092098	-0.166035	-0.27309		-0.061854	-0.260745	-0.25693
C	-3.73085	2.57585	15.8876	CG2R61		-0.034636	-0.118759	-0.24421		0.01563	-0.126513	-0.23155		-0.062028	-0.165447	-0.24952
C	-3.20019	3.62933	15.1558	CG2R61		-0.22097	-0.087439	-0.21967		-0.283933	-0.110378	-0.23383		-0.239429	-0.104774	-0.18914
N	-3.52632	5.60924	13.7371	NG2O1		0.62521	0.363795	0.50401		0.590382	0.40559	0.55121		0.770557	0.517376	0.66613
O	-4.3131	6.37837	13.1678	OG2N1		-0.432227	-0.434914	-0.42396		-0.414224	-0.435051	-0.42712		-0.488473	-0.493592	-0.48719
O	-2.29518	5.73922	13.6849	OG2N1		-0.434022	-0.4364	-0.42549		-0.412004	-0.434034	-0.42627		-0.491221	-0.496058	-0.48951
H	-5.27589	-0.637383	15.5509	HGP1		0.312132	0.198808	0.3569		0.324624	0.221908	0.36635		0.357969	0.230689	0.36452
H	-2.13326	3.79986	15.0866	HGR61		0.136192	0.10473	0.25797		0.154944	0.145017	0.26684		0.170742	0.190125	0.25613
H	-3.09187	1.88915	16.4315	HGR61		0.104619	0.113546	0.26361		0.115523	0.159915	0.27526		0.136096	0.196833	0.26715
H	-7.04556	3.13291	15.3991	HGR61		0.133915	0.118458	0.26544		0.116209	0.157989	0.27689		0.162355	0.190796	0.26157
H	-6.1021	5.04736	14.0586	HGR61		0.130604	0.105585	0.25866		0.153235	0.144557	0.2663		0.164511	0.190239	0.25692
5
S	-5.78317	0.817609	16.6831	SG3O1		0.870113	1.06245	2.32012		0.938547	1.12257	2.38562		1.24265	1.52071	2.60904
N	-3.03972	5.11782	12.139	NG321		-0.905944	-0.595165	-0.90254		-0.917373	-0.648055	-0.92016		-1.00769	-0.700481	-0.92445
C	-3.67246	5.57185	13.3912	CG321		0.380118	-0.101558	-0.26393		0.321595	-0.112218	-0.27067		0.459959	-0.023501	-0.20646
C	-4.19521	4.40336	14.1931	CG2R61		-0.096258	0.091498	-0.08649		-0.004115	0.037821	-0.08659		-0.067553	-0.042822	-0.07764
N	-5.04221	-0.475332	16.1754	NG2D1		-0.86377	-0.736349	-1.25		-0.902272	-0.777126	-1.28063		-1.03429	-0.903967	-1.35638
O	-7.25785	0.870194	16.4338	OG2P1		-0.603246	-0.629967	-1.04178		-0.627477	-0.65688	-1.06699		-0.72429	-0.776388	-1.1495
C	-5.52326	4.37401	14.6308	CG2R61		-0.181992	-0.129564	-0.24541		-0.267184	-0.151544	-0.25069		-0.250058	-0.169168	-0.24392
O	-5.33261	1.18041	18.0506	OG2P1		-0.559925	-0.601961	-1.0092		-0.57987	-0.623555	-1.03404		-0.681634	-0.742991	-1.12077
C	-6.01037	3.29701	15.3732	CG2R61		-0.110164	-0.100963	-0.23358		-0.060841	-0.122353	-0.23584		-0.092854	-0.13042	-0.21342
C	-5.1736	2.22554	15.6816	CG2R61		-0.000358	-0.146928	-0.29387		-0.056281	-0.18259	-0.30714		-0.071321	-0.30003	-0.31858
C	-3.84947	2.23722	15.2334	CG2R61		-0.098059	-0.09709	-0.22775		-0.098343	-0.121634	-0.23072		-0.107631	-0.122684	-0.2044
C	-3.36331	3.3161	14.5004	CG2R61		-0.094014	-0.107503	-0.23988		-0.133356	-0.131479	-0.24964		-0.132752	-0.142093	-0.23719
H	-2.83595	5.92156	11.5475	HGPAM2		0.315927	0.214765	0.36536		0.330249	0.241549	0.37553		0.348929	0.248154	0.36799
H	-3.71074	4.5447	11.6314	HGPAM2		0.336841	0.232783	0.37601		0.340238	0.256404	0.38456		0.368425	0.26403	0.37824
H	-4.49998	6.28618	13.2362	HGA2		-0.074797	0.057887	0.1946		-0.054031	0.077609	0.19941		-0.082352	0.080125	0.17999
H	-2.90244	6.11108	13.9619	HGA2		-0.007062	0.094702	0.22394		0.00477	0.121058	0.23185		-0.019763	0.114111	0.2104
H	-5.57368	-0.788291	15.3583	HGP1		0.298788	0.186174	0.35081		0.315897	0.211572	0.35918		0.342161	0.222029	0.3578
H	-6.18278	5.2046	14.3826	HGR61		0.097065	0.039413	0.21584		0.117667	0.073614	0.22232		0.131006	0.111883	0.21146
H	-7.04206	3.25472	15.7056	HGR61		0.113833	0.09854	0.25617		0.118814	0.137515	0.26488		0.137512	0.176579	0.25448
H	-3.23092	1.37225	15.4526	HGR61		0.103308	0.103762	0.25837		0.120935	0.1418	0.26629		0.134193	0.178027	0.25495
H	-2.33822	3.32141	14.1395	HGR61		0.079594	0.065072	0.23321		0.092431	0.105918	0.24347		0.107359	0.138896	0.22837
6
O	-4.83117	0.595924	17.8624	OG2P1		-0.589783	-0.620733	-1.03437		-0.610745	-0.649274	-1.06132		-0.712962	-0.769113	-1.14379
O	-4.15972	6.50844	13.2134	OG2D1		-0.539639	-0.5141	-0.63639		-0.528162	-0.518467	-0.64271		-0.635754	-0.602435	-0.73537
C	-5.43732	4.35313	14.618	CG2R61		-0.154325	-0.098521	-0.19433		-0.232104	-0.116827	-0.19919		-0.192961	-0.108246	-0.16842
C	-5.98531	3.29167	15.3208	CG2R61		-0.107444	-0.096263	-0.23314		-0.050415	-0.134951	-0.24799		-0.10917	-0.150083	-0.2428
C	-5.15647	2.41565	16.0355	CG2R61		-0.002025	-0.133013	-0.26827		-0.049746	-0.172016	-0.27568		-0.048227	-0.272855	-0.26501
S	-5.87766	0.956487	16.8593	SG3O1		0.867194	1.06963	2.3247		0.916231	1.13037	2.38631		1.2294	1.52647	2.61011
N	-6.12892	-0.103457	15.7219	NG2D1		-0.846729	-0.7065	-1.21283		-0.891792	-0.773264	-1.27472		-1.02966	-0.900214	-1.35315
C	-3.51037	5.70044	13.8594	CG2O2		0.589994	0.526052	0.80915		0.564918	0.577003	0.84715		0.786611	0.797049	0.99429
C	-4.04557	4.56077	14.6155	CG2R61		-0.014522	0.033892	-0.21267		0.059669	-0.027031	-0.21599		-0.048868	-0.187052	-0.24213
C	-3.2179	3.68577	15.3389	CG2R61		-0.170746	-0.099331	-0.20014		-0.225004	-0.118522	-0.21207		-0.194554	-0.112319	-0.18219
C	-3.77271	2.62393	16.0429	CG2R61		-0.081447	-0.115818	-0.25046		-0.037096	-0.125764	-0.24139		-0.080033	-0.14309	-0.23811
O	-7.16079	1.48517	17.3816	OG2P1		-0.550699	-0.60974	-1.01293		-0.565246	-0.619208	-1.02759		-0.666265	-0.737167	-1.11533
O	-2.14652	5.81251	13.9236	OG311		-0.572785	-0.514269	-0.72861		-0.585983	-0.545832	-0.74451		-0.66915	-0.62147	-0.79025
H	-5.24976	-0.619358	15.6299	HGP1		0.308265	0.193102	0.35386		0.317765	0.217809	0.36353		0.348446	0.22853	0.3624
H	-3.15775	1.94884	16.6281	HGR61		0.104603	0.104556	0.25885		0.110387	0.150598	0.27095		0.130536	0.1866	0.26077
H	-2.14629	3.85326	15.3486	HGR61		0.11956	0.081847	0.24108		0.136824	0.12009	0.24889		0.150907	0.162108	0.23767
H	-7.05641	3.12469	15.3486	HGR61		0.133219	0.109931	0.26073		0.116081	0.148456	0.27105		0.14355	0.185995	0.26034
H	-6.06283	5.04528	14.0637	HGR61		0.111405	0.087034	0.24519		0.13451	0.124547	0.25199		0.149125	0.16847	0.24218
H	-1.94953	6.59588	13.386	HGP1		0.395903	0.302248	0.49057		0.419908	0.33228	0.50328		0.449035	0.348819	0.50879
7
C	-4.19997	4.5965	14.5416	CG2R61		-0.222228	0.010939	-0.20336		-0.140667	-0.044551	-0.20807		-0.255316	-0.192967	-0.23128
C	-3.31737	3.72175	15.1969	CG2R61		-0.1011	-0.097122	-0.20168		-0.154863	-0.112824	-0.20855		-0.115964	-0.10798	-0.17695
C	-5.17933	2.32463	15.8598	CG2R61		-0.00335	-0.132466	-0.26975		-0.023291	-0.162627	-0.27714		-0.039369	-0.268382	-0.26697
C	-5.58003	4.32356	14.5612	CG2R61		-0.031098	-0.09561	-0.19629		-0.07697	-0.11437	-0.2036		-0.044812	-0.112465	-0.17767
O	-7.10741	1.22709	17.1924	OG2P1		-0.547565	-0.610332	-1.0135		-0.560753	-0.636684	-1.03859		-0.661563	-0.751817	-1.11998
S	-5.81368	0.789367	16.6146	SG3O1		0.859569	1.06877	2.32446		0.879792	1.12524	2.38701		1.20881	1.52602	2.61024
O	-4.72874	0.424087	17.5746	OG2P1		-0.589889	-0.621464	-1.03498		-0.601555	-0.650046	-1.06194		-0.707746	-0.76834	-1.14552
N	-6.04266	-0.218315	15.4261	NG2D1		-0.84433	-0.707037	-1.21403		-0.880042	-0.747487	-1.25546		-1.02834	-0.888141	-1.34429
C	-3.80696	2.59716	15.8504	CG2R61		-0.068572	-0.11693	-0.25013		-0.040096	-0.144676	-0.25464		-0.089279	-0.162237	-0.25299
C	-6.06304	3.19956	15.2135	CG2R61		-0.137037	-0.097724	-0.23275		-0.121403	-0.124061	-0.23576		-0.161756	-0.129887	-0.22607
C	-3.73887	5.8044	13.838	CG2O2		0.685637	0.577423	0.80749		0.624873	0.620934	0.84399		0.857159	0.83746	0.98986
O	-2.38003	5.96067	13.8896	OG302		-0.296227	-0.484976	-0.55694		-0.272248	-0.515077	-0.57185		-0.360442	-0.640602	-0.64408
O	-4.44667	6.6103	13.2561	OG2D1		-0.528129	-0.522468	-0.6285		-0.507998	-0.524396	-0.6349		-0.618458	-0.607882	-0.72761
H	-7.1246	2.98169	15.2532	HGR61		0.133599	0.109124	0.26026		0.139572	0.148568	0.26837		0.159858	0.180129	0.25519
H	-3.14837	1.91985	16.3832	HGR61		0.10052	0.103508	0.25832		0.102849	0.143531	0.26792		0.12999	0.186138	0.26097
H	-5.14242	-0.684805	15.2864	HGP1		0.306558	0.192477	0.35349		0.32069	0.215481	0.3616		0.352153	0.225645	0.36103
H	-6.24932	5.0154	14.0603	HGR61		0.073311	0.085359	0.24482		0.088303	0.123807	0.25229		0.103188	0.167628	0.24241
H	-2.2548	3.93838	15.1941	HGR61		0.073088	0.078214	0.24035		0.082787	0.115921	0.24755		0.099255	0.158641	0.23632
C	-1.89022	7.11992	13.22	CG331		-0.134094	-0.065159	-0.32878		-0.162929	-0.099212	-0.33237		-0.128888	-0.016037	-0.24114
H	-2.14699	7.09829	12.1567	HGA3		0.088285	0.113867	0.21404		0.099448	0.130897	0.21791		0.098213	0.124016	0.19963
H	-2.31076	8.03218	13.6535	HGA3		0.088737	0.113761	0.21396		0.100549	0.130919	0.21792		0.09997	0.124342	0.19983
H	-0.806768	7.10334	13.349	HGA3		0.094314	0.097847	0.2135		0.103952	0.120713	0.21829		0.103333	0.116711	0.19908
8
C	-3.46718	3.24887	14.0878	CG2R61		-0.138557	-0.127301	-0.23284		-0.141776	-0.144579	-0.24099		-0.168461	-0.14799	-0.21987
C	-3.85319	2.16463	14.8636	CG2R61		-0.085118	-0.093156	-0.22532		-0.048923	-0.122148	-0.23391		-0.05898	-0.134754	-0.22306
C	-4.97199	2.25724	15.7003	CG2R61		-0.027212	-0.133997	-0.27517		-0.035816	-0.173703	-0.28413		-0.065101	-0.28035	-0.28186
C	-5.70289	3.44861	15.7409	CG2R61		-0.082935	-0.117242	-0.24422		-0.131176	-0.134424	-0.24104		-0.129764	-0.143643	-0.22853
C	-5.32239	4.53337	14.9584	CG2R61		-0.081948	-0.095369	-0.19576		-0.066455	-0.118759	-0.20501		-0.078307	-0.119136	-0.18199
C	-4.19392	4.45384	14.1297	CG2R61		-0.134423	0.036548	-0.17827		-0.182862	-0.01246	-0.1787		-0.187336	-0.144276	-0.1949
C	-3.81608	5.65899	13.3483	CG2O1		0.563284	0.556287	0.68289		0.602101	0.584089	0.71259		0.733376	0.791964	0.85324
O	-4.59348	6.59236	13.1267	OG2D1		-0.513642	-0.561408	-0.65803		-0.518096	-0.562073	-0.66335		-0.606307	-0.648783	-0.75332
N	-2.52072	5.68609	12.8705	NG2S1		-0.494809	-0.532297	-0.66396		-0.5091	-0.580221	-0.69023		-0.567106	-0.726794	-0.74361
C	-2.00353	6.85999	12.1867	CG321		-0.00271	-0.111587	-0.28201		-0.089742	-0.136513	-0.28716		-0.019179	-0.03109	-0.21767
S	-5.51768	0.787951	16.6367	SG3O1		0.87726	1.06878	2.32431		0.93414	1.13011	2.3869		1.24282	1.52568	2.61068
N	-6.25811	-0.14325	15.6058	NG2D1		-0.850883	-0.708537	-1.21689		-0.905223	-0.774669	-1.27596		-1.0343	-0.901977	-1.3545
O	-6.37247	1.3836	17.707	OG2P1		-0.591318	-0.62014	-1.03422		-0.61257	-0.648435	-1.06106		-0.712769	-0.768739	-1.14382
O	-4.22843	0.186482	17.0575	OG2P1		-0.558599	-0.613433	-1.01517		-0.573737	-0.620676	-1.02888		-0.676353	-0.738688	-1.1167
C	-1.32459	7.85389	13.1086	CG2R61		0.079659	0.112251	-0.04998		0.114126	0.075052	-0.05397		0.114516	-0.018743	-0.0503
C	-2.06467	8.49784	14.1112	CG2R61		-0.148057	-0.116273	-0.22259		-0.179723	-0.136882	-0.2292		-0.203515	-0.150911	-0.21786
C	-1.44438	9.39864	14.9731	CG2R61		-0.109591	-0.088628	-0.23386		-0.107406	-0.124316	-0.23877		-0.11611	-0.146844	-0.22388
C	-0.0794367	9.67221	14.8466	CG2R61		-0.122849	-0.086425	-0.2467		-0.143913	-0.122399	-0.25262		-0.150717	-0.15297	-0.23966
C	0.661825	9.03774	13.8515	CG2R61		-0.126034	-0.084437	-0.23962		-0.140645	-0.119757	-0.24528		-0.143879	-0.144472	-0.2288
C	0.0392186	8.13218	12.9894	CG2R61		-0.166293	-0.129151	-0.2404		-0.180424	-0.151022	-0.24585		-0.207545	-0.165661	-0.23617
H	-2.61623	3.14568	13.419	HGR61		0.064136	0.055432	0.21945		0.074637	0.091023	0.22761		0.093114	0.131781	0.21779
H	-3.29794	1.23323	14.8462	HGR61		0.130986	0.108324	0.25994		0.115947	0.149925	0.27082		0.130329	0.18575	0.26019
H	-6.55269	3.50424	16.4127	HGR61		0.103923	0.105249	0.25902		0.135015	0.148693	0.27091		0.144173	0.185976	0.25984
H	-5.87575	5.46657	14.9807	HGR61		0.083062	0.084988	0.24533		0.095879	0.122787	0.25234		0.110921	0.165312	0.24196
H	-1.8529	5.07974	13.3225	HGP1		0.322018	0.25379	0.41753		0.341234	0.284552	0.43087		0.348786	0.306264	0.4226
H	-2.86537	7.32659	11.7037	HGA2		0.087132	0.145411	0.27015		0.115838	0.174383	0.27778		0.10413	0.17576	0.25689
H	-1.30365	6.5388	11.4071	HGA2		0.048739	0.08625	0.22874		0.07898	0.113126	0.23472		0.05772	0.120347	0.21201
H	-7.22822	0.182511	15.5901	HGP1		0.309338	0.192947	0.35403		0.324889	0.217817	0.36352		0.348121	0.228178	0.3621
H	-3.12428	8.27945	14.1984	HGR61		0.137481	0.125814	0.26373		0.154464	0.159064	0.26982		0.171447	0.193772	0.25474
H	-2.02677	9.89058	15.7469	HGR61		0.109497	0.080211	0.23677		0.12092	0.117444	0.24431		0.129174	0.145534	0.22984
H	0.401375	10.3744	15.5217	HGR61		0.103134	0.07028	0.23199		0.118081	0.10694	0.23916		0.127642	0.13707	0.22584
H	1.7239	9.24177	13.7477	HGR61		0.106926	0.069529	0.23172		0.122673	0.106004	0.23879		0.130779	0.136674	0.22552
H	0.619618	7.63421	12.2161	HGR61		0.108404	0.067288	0.2294		0.118662	0.102029	0.23596		0.138681	0.135756	0.22326
9
C	-4.83104	4.1564	13.473	CG2R61		-0.154894	-0.123403	-0.22875		-0.096963	-0.142592	-0.23877		-0.096861	-0.152433	-0.2223
C	-4.53044	2.95475	14.1068	CG2R61		-0.095886	-0.116919	-0.24331		-0.134788	-0.140733	-0.24807		-0.175319	-0.139884	-0.22473
C	-4.99906	2.70266	15.3987	CG2R61		0.008654	-0.134511	-0.27639		0.007091	-0.167961	-0.2856		-0.024947	-0.281282	-0.28473
C	-5.7857	3.66475	16.0447	CG2R61		-0.111169	-0.093763	-0.22454		-0.151318	-0.117315	-0.22594		-0.072122	-0.137842	-0.22335
C	-6.09346	4.85987	15.4102	CG2R61		-0.090605	-0.098606	-0.20162		-0.049771	-0.120483	-0.21057		-0.126606	-0.122665	-0.18753
C	-5.60912	5.13033	14.1191	CG2R61		-0.143774	0.041571	-0.17322		-0.202268	-0.015749	-0.17766		-0.22048	-0.138446	-0.18922
S	-4.68137	1.09364	16.2026	SG3O1		0.873719	1.06803	2.32377		0.928187	1.12745	2.38673		1.23493	1.52427	2.61025
O	-4.42771	1.49036	17.609	OG2P1		-0.557949	-0.611669	-1.01307		-0.577334	-0.637512	-1.03693		-0.677289	-0.738123	-1.11701
O	-3.51881	0.568126	15.4238	OG2P1		-0.595449	-0.623317	-1.03739		-0.617641	-0.651213	-1.06427		-0.714495	-0.772183	-1.14547
N	-6.01378	0.264222	16.0855	NG2D1		-0.852407	-0.708176	-1.21774		-0.895887	-0.75131	-1.25811		-1.02886	-0.898994	-1.35353
C	-5.95087	6.44038	13.5048	CG2O1		0.643713	0.551709	0.68547		0.599535	0.588913	0.71616		0.770714	0.793018	0.85494
N	-5.10486	6.88415	12.5111	NG2S1		-0.56623	-0.532586	-0.66068		-0.418165	-0.583768	-0.69466		-0.530473	-0.728967	-0.74447
O	-6.90599	7.13033	13.8709	OG2D1		-0.531479	-0.556323	-0.65563		-0.504207	-0.551645	-0.6576		-0.613246	-0.644199	-0.75086
H	-4.38153	6.26548	12.1815	HGP1		0.285368	0.252298	0.41628		0.263053	0.281485	0.43176		0.278901	0.307505	0.42354
C	-5.46898	8.03397	11.6999	CG321		0.147872	-0.125114	-0.28768		-0.069959	-0.147843	-0.28802		0.039642	-0.051948	-0.22017
C	-6.34184	7.66706	10.5159	CG2R61		-0.155002	0.08196	-0.02102		-0.063184	0.082721	-0.01884		-0.068242	0.032612	-0.02133
C	-5.77749	7.18151	9.29432	CG2R61		0.224544	0.072367	-0.04956		0.174824	0.039369	-0.04999		0.136479	-0.04045	-0.04887
C	-7.71381	7.74244	10.648	CG2R61		-0.098047	-0.127796	-0.22063		-0.12286	-0.145454	-0.22249		-0.162254	-0.167992	-0.21669
C	-6.65468	6.80751	8.22205	CG2R61		0.122334	0.107787	-0.05372		0.167262	0.059365	-0.05926		0.2329	-0.024227	-0.05291
C	-4.37735	7.03789	9.09229	CG2R61		-0.303832	-0.136048	-0.21977		-0.333806	-0.12542	-0.21777		-0.299201	-0.128089	-0.20952
C	-8.57549	7.36913	9.59174	CG2R61		-0.112696	-0.087332	-0.22865		-0.108861	-0.12548	-0.23576		-0.117538	-0.14957	-0.21835
C	-8.0581	6.9173	8.40153	CG2R61		-0.227779	-0.131491	-0.21856		-0.283524	-0.141557	-0.2222		-0.321132	-0.134543	-0.21329
C	-6.09917	6.32561	7.00789	CG2R61		-0.215937	-0.132	-0.20987		-0.229709	-0.142657	-0.21461		-0.295002	-0.128074	-0.20205
C	-3.87023	6.56115	7.90452	CG2R61		-0.095199	-0.094636	-0.23775		-0.075794	-0.132633	-0.24348		-0.134127	-0.159835	-0.22862
C	-4.73878	6.20246	6.84801	CG2R61		-0.105841	-0.089921	-0.24361		-0.131448	-0.127985	-0.25007		-0.099707	-0.15847	-0.23489
H	-4.48283	4.31115	12.4536	HGR61		0.109234	0.050925	0.21222		0.08615	0.089795	0.226		0.113254	0.132236	0.21667
H	-3.92057	2.19689	13.6273	HGR61		0.103653	0.10501	0.25965		0.127704	0.145818	0.27016		0.152448	0.183809	0.25876
H	-6.13074	3.4577	17.0519	HGR61		0.13243	0.109076	0.25952		0.15113	0.148325	0.26693		0.124399	0.187473	0.26106
H	-6.70133	5.61604	15.896	HGR61		0.08472	0.086108	0.24613		0.085183	0.123523	0.25291		0.123366	0.165102	0.242
H	-5.96391	-0.207089	15.1785	HGP1		0.309436	0.191929	0.35353		0.326297	0.21579	0.36209		0.346338	0.228662	0.36232
H	-6.02047	8.70752	12.3571	HGA2		0.057864	0.135956	0.26862		0.086133	0.149495	0.2612		0.081781	0.171145	0.25217
H	-4.55765	8.54776	11.3808	HGA2		0.009472	0.093903	0.23237		0.077821	0.119372	0.24127		0.043519	0.125511	0.21647
H	-8.12644	8.06798	11.5972	HGR61		0.132678	0.116683	0.25896		0.142074	0.143314	0.26391		0.165877	0.180823	0.24755
H	-3.69275	7.3049	9.88996	HGR61		0.183187	0.077202	0.23143		0.198542	0.098481	0.23543		0.206882	0.143161	0.22372
H	-9.65028	7.43842	9.73016	HGR61		0.115049	0.08068	0.23852		0.125527	0.115151	0.24447		0.139028	0.146785	0.23035
H	-8.71299	6.62721	7.58424	HGR61		0.128801	0.072182	0.23149		0.149972	0.106669	0.23725		0.168773	0.14219	0.22481
H	-6.77589	6.04657	6.2044	HGR61		0.125908	0.074921	0.23247		0.13583	0.109192	0.23827		0.159039	0.143974	0.22585
H	-2.79685	6.45609	7.77822	HGR61		0.106851	0.078373	0.2371		0.11268	0.11438	0.24397		0.131479	0.146891	0.2306
H	-4.32862	5.82639	5.91556	HGR61		0.108692	0.074939	0.23564		0.12249	0.110706	0.24216		0.128154	0.143046	0.22884
10
C	-5.1094	7.65633	11.7056	CG321		0.052301	0.073233	-0.11075		0.013412	0.04497	-0.11258		0.08487	0.116347	-0.03656
O	-5.5304	6.53859	12.4965	OG302		-0.344629	-0.497776	-0.57199		-0.357679	-0.526192	-0.58659		-0.424273	-0.658612	-0.65842
C	-4.5819	6.00543	13.3239	CG2O2		0.682213	0.585905	0.81299		0.710795	0.629651	0.85042		0.863132	0.844512	0.99538
O	-3.45546	6.47115	13.3841	OG2D1		-0.539916	-0.524371	-0.62874		-0.53905	-0.523869	-0.63299		-0.633067	-0.608769	-0.72717
C	-5.08395	4.85067	14.0872	CG2R61		-0.188951	0.006293	-0.20275		-0.170447	-0.04641	-0.20514		-0.207308	-0.192692	-0.22832
C	-6.40563	4.38202	13.9662	CG2R61		-0.086231	-0.102544	-0.20615		-0.137404	-0.113712	-0.21045		-0.130383	-0.112179	-0.18283
C	-6.82842	3.28872	14.7079	CG2R61		-0.116362	-0.096425	-0.23291		-0.092982	-0.135959	-0.24749		-0.113919	-0.149279	-0.24095
C	-4.20522	4.20537	14.9722	CG2R61		-0.08112	-0.091203	-0.19254		-0.130556	-0.11405	-0.20419		-0.131883	-0.110439	-0.17456
C	-5.94586	2.64198	15.5829	CG2R61		0.004251	-0.132294	-0.26981		-0.028231	-0.171522	-0.27748		-0.048929	-0.274019	-0.26875
C	-4.6339	3.11172	15.7135	CG2R61		-0.098032	-0.118194	-0.24953		-0.058609	-0.128114	-0.2407		-0.070891	-0.144369	-0.23697
S	-6.48595	1.13544	16.4591	SG3O1		0.870174	1.06894	2.32454		0.922193	1.12956	2.38617		1.22402	1.52547	2.60982
O	-7.89997	1.44369	16.7837	OG2P1		-0.553938	-0.611186	-1.01427		-0.56763	-0.619056	-1.02782		-0.667342	-0.737079	-1.11573
O	-5.52648	1.05908	17.6014	OG2P1		-0.589834	-0.620371	-1.03394		-0.614842	-0.650523	-1.06231		-0.71362	-0.771182	-1.14492
N	-6.39476	-0.0349716	15.4093	NG2D1		-0.849405	-0.707431	-1.21423		-0.894007	-0.772417	-1.27433		-1.02411	-0.899338	-1.35313
H	-5.43096	-0.375257	15.4625	HGP1		0.308104	0.19303	0.35384		0.319433	0.21751	0.36328		0.345372	0.2282	0.36211
C	-6.24635	7.98937	10.7528	CG321		-0.060365	-0.20098	-0.48393		-0.038166	-0.242365	-0.49673		-0.05421	-0.238415	-0.45383
C	-6.5417	6.86024	9.75951	CG321		-0.040432	-0.176937	-0.46643		-0.079511	-0.214969	-0.47751		-0.050709	-0.218355	-0.4343
C	-7.67897	7.16622	8.77708	CG321		-0.119866	-0.167602	-0.45871		-0.134858	-0.207361	-0.46934		-0.119852	-0.210694	-0.42788
C	-9.05994	7.29669	9.42951	CG321		0.18815	-0.170502	-0.46242		0.212258	-0.218143	-0.47603		0.223495	-0.213103	-0.43206
C	-10.1782	7.52005	8.40913	CG331		-0.347547	-0.316985	-0.68228		-0.405054	-0.360841	-0.69458		-0.374275	-0.331691	-0.64015
H	-4.87123	8.49947	12.364	HGA2		0.05179	0.096877	0.22301		0.066503	0.123167	0.22967		0.054511	0.123033	0.20797
H	-4.19143	7.39574	11.1669	HGA2		0.054417	0.103874	0.22138		0.067931	0.121249	0.22343		0.060612	0.122316	0.2043
H	-7.08938	4.88902	13.2944	HGR61		0.077582	0.078149	0.23933		0.106014	0.112056	0.24539		0.115302	0.156136	0.23475
H	-7.84699	2.92242	14.6418	HGR61		0.130747	0.108115	0.25982		0.123904	0.14662	0.27016		0.139205	0.183185	0.25866
H	-3.19355	4.58729	15.0643	HGR61		0.089329	0.084484	0.24422		0.110808	0.124011	0.25233		0.127998	0.167903	0.24232
H	-3.97958	2.61226	16.4196	HGR61		0.104267	0.104531	0.25874		0.112545	0.150869	0.27105		0.122684	0.186775	0.2609
H	-7.13855	8.22074	11.3454	HGA2		0.044242	0.106734	0.23644		0.040325	0.125932	0.24252		0.041148	0.125482	0.22316
H	-5.9815	8.90566	10.2072	HGA2		0.021753	0.079066	0.23023		0.025227	0.101376	0.2362		0.021954	0.100772	0.21372
H	-5.62546	6.6449	9.19354	HGA2		0.031266	0.08047	0.23141		0.045285	0.104634	0.23833		0.033216	0.104551	0.21579
H	-6.77487	5.94878	10.3213	HGA2		0.039054	0.12321	0.2485		0.051727	0.139933	0.25339		0.042373	0.140421	0.23268
H	-7.45096	8.09043	8.2254	HGA2		0.027134	0.075009	0.21999		0.033542	0.094186	0.22571		0.028451	0.094793	0.20566
H	-7.72233	6.3674	8.02444	HGA2		0.027469	0.082864	0.23195		0.035427	0.105274	0.238		0.026758	0.106331	0.2168
H	-9.26693	6.3895	10.012	HGA2		0.000439	0.102997	0.23561		-0.002379	0.121423	0.24044		-0.009645	0.117502	0.21958
H	-9.05669	8.1243	10.1489	HGA2		-0.020122	0.093504	0.2282		-0.024038	0.110845	0.23335		-0.028264	0.108119	0.21342
H	-10.2339	6.68845	7.69738	HGA3		0.080363	0.098678	0.22568		0.095923	0.116227	0.2309		0.086023	0.107232	0.21201
H	-10.0079	8.4361	7.83128	HGA3		0.07531	0.09298	0.22255		0.08994	0.110001	0.22771		0.08015	0.101793	0.20905
H	-11.1553	7.60904	8.89484	HGA3		0.076394	0.095856	0.23294		0.092254	0.116009	0.23784		0.081401	0.109343	0.21843
11
C	-0.331281	8.50314	12.0552	CG321		-0.420864	-0.052906	-0.2535		-0.36696	-0.082962	-0.25909		-0.553837	0.008865	-0.19609
C	-0.898326	7.32153	12.8588	CG311		0.303578	-0.06155	-0.26943		0.275593	-0.091006	-0.27856		0.385633	-0.131	-0.24966
C	-2.06429	6.71153	12.0556	CG321		0.074869	-0.027783	-0.27088		-0.013142	-0.059883	-0.27678		0.124937	0.00227	-0.21379
N	-2.70341	5.58567	12.6965	NG2S1		-0.568606	-0.553051	-0.67084		-0.568798	-0.600614	-0.69696		-0.693493	-0.752571	-0.75132
C	-3.86451	5.74265	13.43	CG2O1		0.602074	0.551152	0.68186		0.602859	0.578739	0.71098		0.773484	0.787637	0.85382
O	-4.43684	6.83232	13.4865	OG2D1		-0.534009	-0.555358	-0.65007		-0.529362	-0.554495	-0.65642		-0.617726	-0.637554	-0.74551
C	-4.34674	4.52556	14.1346	CG2R61		-0.120925	0.033418	-0.17656		-0.103604	-0.015301	-0.17918		-0.152154	-0.146757	-0.19525
C	-3.96159	3.22181	13.7673	CG2R61		-0.169485	-0.131608	-0.23945		-0.206657	-0.146307	-0.24355		-0.150874	-0.152423	-0.22512
C	-4.4248	2.12385	14.4789	CG2R61		-0.06575	-0.090493	-0.22388		-0.041817	-0.121982	-0.23347		-0.113687	-0.126132	-0.21595
C	-5.27167	2.30293	15.5788	CG2R61		-0.002959	-0.138839	-0.27404		-0.039006	-0.173757	-0.28439		-0.050955	-0.281307	-0.28284
C	-5.6755	3.5912	15.9356	CG2R61		-0.115423	-0.115808	-0.24193		-0.117078	-0.13365	-0.24006		-0.109423	-0.146754	-0.23142
C	-5.22315	4.69319	15.2148	CG2R61		-0.080692	-0.096615	-0.19644		-0.105198	-0.11904	-0.20567		-0.128172	-0.119918	-0.18085
S	-5.84014	0.834832	16.5106	SG3O1		0.877243	1.07326	2.32255		0.934906	1.13055	2.38707		1.23774	1.52878	2.61109
O	-4.58983	0.410143	17.1873	OG2P1		-0.554473	-0.602795	-1.00339		-0.572975	-0.620503	-1.0287		-0.665736	-0.741107	-1.11619
O	-6.91952	1.39796	17.3766	OG2P1		-0.592803	-0.618704	-1.03584		-0.614396	-0.647844	-1.06046		-0.71483	-0.767532	-1.14414
N	-6.29089	-0.230152	15.4449	NG2D1		-0.864126	-0.73179	-1.23689		-0.905339	-0.774776	-1.27608		-1.04101	-0.902276	-1.35246
N	0.875586	9.08375	12.6202	NG2R51		0.115723	-0.524395	-0.38226		0.048697	-0.563065	-0.39821		0.185751	-0.752396	-0.46987
C	2.14359	8.54399	12.4944	CG2R51		-0.170122	0.092114	-0.03147		-0.153334	0.075223	-0.02751		-0.204859	0.138354	0.0282
C	3.05168	9.29704	13.1928	CG2R51		-0.381125	-0.182313	-0.31608		-0.422204	-0.193375	-0.32584		-0.450128	-0.217396	-0.32605
C	0.955502	10.2046	13.4278	CG2RC0		0.106403	0.282253	0.16243		0.154425	0.259123	0.16414		0.084208	0.331929	0.20035
C	-0.0443829	11.0826	13.861	CG2R61		-0.253247	-0.094656	-0.26871		-0.27583	-0.097105	-0.27426		-0.292483	-0.143579	-0.26791
C	0.337889	12.1452	14.6703	CG2R61		-0.109008	-0.112632	-0.24617		-0.123377	-0.150173	-0.25041		-0.103074	-0.162544	-0.22668
C	1.68363	12.3325	15.0464	CG2R61		-0.161905	-0.093195	-0.26511		-0.176582	-0.132105	-0.27309		-0.207857	-0.171717	-0.26864
C	2.67356	11.4575	14.6211	CG2R61		-0.205454	-0.147253	-0.2227		-0.210819	-0.14853	-0.22401		-0.234738	-0.131806	-0.19901
C	2.32144	10.3719	13.8017	CG2RC0		0.147953	0.077941	-0.09615		0.1424	0.017196	-0.10386		0.189575	-0.082653	-0.10786
C	-1.31832	7.7312	14.2712	CG331		-0.4344	-0.318286	-0.69875		-0.45901	-0.351784	-0.71104		-0.509586	-0.331024	-0.65418
H	-0.103214	8.1842	11.0312	HGA2		0.120755	0.101372	0.23766		0.118412	0.124814	0.24361		0.143157	0.127695	0.21872
H	-1.08254	9.29521	11.9793	HGA2		0.143153	0.115377	0.24269		0.138848	0.13393	0.24741		0.181174	0.134563	0.22488
H	-0.100105	6.56754	12.936	HGA1		-0.003441	0.081348	0.23389		0.013588	0.101833	0.24046		-0.015049	0.107234	0.21733
H	-1.70542	6.40964	11.062	HGA2		0.013348	0.080811	0.22238		0.044279	0.106273	0.2298		0.011549	0.106486	0.20299
H	-2.84686	7.46339	11.9201	HGA2		0.068196	0.134244	0.25811		0.094367	0.154525	0.26291		0.062184	0.168683	0.24749
H	-2.15786	4.75397	12.8623	HGP1		0.306673	0.251169	0.41665		0.326826	0.280536	0.42923		0.331427	0.304847	0.42082
H	-3.33699	3.06088	12.8916	HGR61		0.084122	0.053902	0.21773		0.100899	0.088868	0.22551		0.105642	0.128033	0.21489
H	-4.16961	1.11178	14.1827	HGR61		0.115628	0.111002	0.26069		0.118663	0.150401	0.27116		0.147847	0.183646	0.25791
H	-6.3469	3.69697	16.7806	HGR61		0.117401	0.111366	0.26365		0.134862	0.149581	0.27131		0.142352	0.188519	0.26162
H	-5.52816	5.70174	15.4747	HGR61		0.088537	0.086826	0.24602		0.104995	0.124642	0.25318		0.124269	0.167265	0.24298
H	-7.27032	-0.0162599	15.24	HGP1		0.308819	0.193291	0.35546		0.325197	0.218295	0.36385		0.349931	0.226753	0.36134
H	2.2888	7.65285	11.9002	HGR52		0.173422	0.098465	0.23292		0.181901	0.13341	0.23927		0.209572	0.160137	0.22432
H	4.11397	9.11228	13.2606	HGR51		0.184508	0.073938	0.24181		0.20653	0.113927	0.24949		0.218935	0.145914	0.23547
H	-1.08411	10.9354	13.5897	HGR61		0.151444	0.08785	0.24073		0.161927	0.12005	0.24777		0.173546	0.155126	0.23239
H	-0.417055	12.8401	15.0251	HGR61		0.111432	0.072887	0.23546		0.1259	0.109097	0.24269		0.129017	0.138312	0.2278
H	1.94476	13.1725	15.6832	HGR61		0.11346	0.06516	0.2324		0.125365	0.101331	0.23945		0.140598	0.132103	0.22567
H	3.70797	11.6046	14.9188	HGR61		0.128914	0.069292	0.23289		0.141032	0.106664	0.24016		0.159838	0.141903	0.2265
H	-2.15561	8.43485	14.2385	HGA3		0.129045	0.119996	0.24105		0.142189	0.132645	0.24558		0.140777	0.116469	0.21816
H	-0.487025	8.19406	14.809	HGA3		0.118344	0.110506	0.24033		0.124013	0.126505	0.24544		0.127267	0.126182	0.22699
H	-1.65141	6.85999	14.8395	HGA3		0.103773	0.121089	0.25118		0.116817	0.140102	0.25712		0.129257	0.140738	0.23904
12
C	-0.677435	8.65694	11.7253	CG321		-0.427719	-0.052559	-0.2524		-0.470907	-0.080224	-0.25898		-0.495354	0.006728	-0.19683
C	-1.06148	7.52846	12.692	CG311		0.315773	-0.062506	-0.28126		0.357766	-0.099192	-0.28986		0.403815	-0.13991	-0.26
C	-1.37577	6.24561	11.9001	CG321		-0.017154	-0.031928	-0.26599		-0.058578	-0.056486	-0.27197		-0.059027	0.00845	-0.20927
N	-2.19317	5.30381	12.6377	NG2S1		-0.543085	-0.547475	-0.66921		-0.582959	-0.597781	-0.6955		-0.652633	-0.747542	-0.74817
C	-3.52548	5.59184	12.8549	CG2O1		0.558926	0.551067	0.68275		0.635312	0.583359	0.71252		0.787408	0.787853	0.85098
O	-4.03281	6.60213	12.3555	OG2D1		-0.513177	-0.559767	-0.66104		-0.5327	-0.561195	-0.66369		-0.6263	-0.646207	-0.74967
C	-4.27437	4.63198	13.7024	CG2R61		-0.10882	0.035124	-0.1796		-0.158851	-0.013811	-0.17985		-0.18811	-0.142986	-0.19525
C	-3.82403	3.32293	13.9597	CG2R61		-0.137995	-0.12804	-0.23387		-0.167257	-0.145331	-0.24205		-0.164058	-0.150272	-0.22205
C	-4.55039	2.47642	14.785	CG2R61		-0.095305	-0.092615	-0.22486		-0.061936	-0.121335	-0.2333		-0.066617	-0.133835	-0.22204
C	-5.7422	2.91618	15.3741	CG2R61		-0.020483	-0.134018	-0.27476		-0.022434	-0.173674	-0.28372		-0.064508	-0.280306	-0.28196
C	-6.19903	4.21247	15.1169	CG2R61		-0.070987	-0.11705	-0.24361		-0.122054	-0.134535	-0.2407		-0.111379	-0.143496	-0.2279
C	-5.47651	5.05986	14.2838	CG2R61		-0.111708	-0.09539	-0.195		-0.095256	-0.11837	-0.20435		-0.10795	-0.120112	-0.18211
S	-6.72897	1.75217	16.3763	SG3O1		0.873474	1.06977	2.32459		0.948223	1.1311	2.38706		1.24067	1.52617	2.61095
O	-5.67956	1.00666	17.1138	OG2P1		-0.557504	-0.613288	-1.01477		-0.577255	-0.620872	-1.0286		-0.675576	-0.738819	-1.1166
O	-7.60169	2.66643	17.1717	OG2P1		-0.590235	-0.618936	-1.03332		-0.620774	-0.647519	-1.0604		-0.712651	-0.767918	-1.14332
N	-7.4698	0.811068	15.355	NG2D1		-0.848712	-0.708361	-1.21614		-0.908068	-0.77454	-1.27543		-1.03334	-0.902081	-1.3544
N	-0.645306	9.96214	12.36	NG2R51		0.161334	-0.518435	-0.38288		0.159375	-0.556733	-0.39792		0.172511	-0.748184	-0.46913
C	0.480916	10.705	12.6638	CG2R51		-0.188188	0.088653	-0.034		-0.208694	0.072087	-0.02939		-0.194951	0.138967	0.02992
C	0.123173	11.8681	13.2972	CG2R51		-0.37453	-0.188355	-0.32232		-0.375225	-0.199201	-0.33132		-0.452818	-0.224023	-0.33213
C	-1.76012	10.6462	12.8134	CG2RC0		0.013731	0.269639	0.15756		0.037561	0.247349	0.15954		0.033731	0.323611	0.1937
C	-3.11513	10.2958	12.7518	CG2R61		-0.157545	-0.111609	-0.27187		-0.201937	-0.104788	-0.27597		-0.239485	-0.152636	-0.26637
C	-4.02656	11.1962	13.2902	CG2R61		-0.141846	-0.11955	-0.24247		-0.144476	-0.155771	-0.24759		-0.13597	-0.165468	-0.22611
C	-3.60571	12.4089	13.8742	CG2R61		-0.142811	-0.091131	-0.26303		-0.163348	-0.130402	-0.27085		-0.181112	-0.169621	-0.26516
C	-2.26072	12.7471	13.9382	CG2R61		-0.229762	-0.150149	-0.22672		-0.231466	-0.150867	-0.22732		-0.262563	-0.134752	-0.20337
C	-1.30891	11.8608	13.4061	CG2RC0		0.17412	0.083201	-0.09634		0.151291	0.023042	-0.10366		0.215575	-0.075576	-0.10578
C	-0.00336469	7.3087	13.772	CG331		-0.316552	-0.3264	-0.69442		-0.334673	-0.358773	-0.70719		-0.361536	-0.339834	-0.65538
H	-1.40064	8.69322	10.902	HGA2		0.129663	0.118417	0.24454		0.146334	0.14115	0.25118		0.143797	0.141078	0.22678
H	0.30995	8.47626	11.2855	HGA2		0.128724	0.092625	0.23231		0.139598	0.113946	0.23775		0.144105	0.117288	0.21484
H	-1.99843	7.82209	13.1713	HGA1		0.029795	0.143166	0.27215		0.019652	0.156325	0.27702		0.014723	0.165805	0.25205
H	-1.93159	6.50992	10.9957	HGA2		0.075052	0.118823	0.24797		0.084816	0.140179	0.2538		0.095422	0.149095	0.23583
H	-0.451583	5.7406	11.5942	HGA2		0.047563	0.080248	0.2253		0.064715	0.104278	0.23124		0.062747	0.107046	0.20617
H	-1.74545	4.64576	13.2555	HGP1		0.322937	0.254588	0.4195		0.345344	0.283471	0.43262		0.362213	0.306849	0.42443
H	-2.92022	2.95073	13.483	HGR61		0.070292	0.053591	0.21776		0.090413	0.08896	0.22583		0.098155	0.129584	0.21611
H	-4.21161	1.4683	14.9971	HGR61		0.131318	0.108941	0.26029		0.119007	0.150505	0.27104		0.130277	0.186171	0.26038
H	-7.11298	4.53789	15.6019	HGR61		0.102852	0.106909	0.25987		0.135902	0.150168	0.27172		0.141689	0.187242	0.26052
H	-5.81373	6.07054	14.0777	HGR61		0.092452	0.086934	0.24603		0.104111	0.124843	0.25313		0.120791	0.166792	0.2425
H	-8.3364	1.29821	15.1119	HGP1		0.309092	0.193731	0.35455		0.32614	0.218304	0.36386		0.34896	0.228612	0.36243
H	1.45748	10.3307	12.3909	HGR52		0.167458	0.0919	0.22979		0.185661	0.128162	0.23701		0.197601	0.155504	0.2223
H	0.797848	12.6386	13.6417	HGR51		0.17605	0.067903	0.23912		0.18828	0.109001	0.24741		0.213649	0.142126	0.2338
H	-3.4473	9.35301	12.3281	HGR61		0.135722	0.131177	0.26215		0.159468	0.150733	0.26383		0.178248	0.180845	0.24446
H	-5.08419	10.9531	13.2681	HGR61		0.123388	0.082134	0.23994		0.137467	0.117236	0.24667		0.139432	0.144458	0.231
H	-4.34941	13.0841	14.2873	HGR61		0.110832	0.063882	0.23167		0.126138	0.100708	0.23907		0.136846	0.131629	0.22534
H	-1.94514	13.6809	14.3956	HGR61		0.129195	0.064361	0.23037		0.144345	0.102897	0.23824		0.162384	0.138844	0.22502
H	0.954909	7.00353	13.331	HGA3		0.063997	0.081386	0.21554		0.067234	0.09447	0.21939		0.075792	0.088584	0.2005
H	-0.31859	6.52698	14.4701	HGA3		0.065066	0.108483	0.23988		0.073176	0.129034	0.2469		0.073483	0.128076	0.22958
H	0.165513	8.22159	14.3503	HGA3		0.085308	0.120908	0.24621		0.091518	0.140095	0.25281		0.091917	0.136173	0.23338
13
C	-4.83791	2.26218	11.8735	CG2R61		-0.041474	-0.104473	-0.21145		-0.073443	-0.124007	-0.21642		-0.043141	-0.112996	-0.17808
C	-4.37863	1.02204	12.3405	CG2R61		-0.232229	0.023668	-0.18599		-0.21423	-0.033192	-0.19248		-0.302679	-0.191794	-0.2254
C	-4.56197	1.80153	14.6269	CG2R61		0.00587	-0.153582	-0.29928		0.010971	-0.189087	-0.3086		-0.075753	-0.316401	-0.33677
C	-5.14938	3.26691	12.7863	CG2R61		-0.150307	-0.097464	-0.25564		-0.141388	-0.134387	-0.26035		-0.19757	-0.168508	-0.26521
C	-4.23928	0.796178	13.7184	CG2R61		-0.031247	-0.126046	-0.19844		-0.065597	-0.127118	-0.20524		0.013221	-0.08316	-0.15088
C	-5.01234	3.03884	14.156	CG2R61		-0.104039	-0.07286	-0.19808		-0.131877	-0.096244	-0.20294		-0.08436	-0.10745	-0.17263
C	-4.0463	-0.00953804	11.3335	CG2O2		0.679802	0.583374	0.8158		0.690786	0.625233	0.84877		0.865432	0.842426	0.99394
O	-4.1374	0.122304	10.1237	OG2D1		-0.528729	-0.524066	-0.63069		-0.529955	-0.529071	-0.63966		-0.627118	-0.615782	-0.73501
O	-3.61309	-1.1709	11.8946	OG302		-0.260836	-0.469863	-0.54412		-0.260044	-0.500883	-0.56032		-0.333602	-0.627186	-0.63385
C	-3.27543	-2.19819	10.965	CG331		-0.163532	-0.067142	-0.32917		-0.206298	-0.100599	-0.33248		-0.145493	-0.016739	-0.24085
S	-4.49256	1.49154	16.4304	SG3O1		0.844928	1.06682	2.3233		0.895881	1.12536	2.38746		1.22513	1.52581	2.61137
O	-3.9986	2.79177	16.9486	OG2P1		-0.556107	-0.617201	-1.01873		-0.573254	-0.641325	-1.04189		-0.672705	-0.738409	-1.11826
O	-3.56118	0.325907	16.5179	OG2P1		-0.579883	-0.622372	-1.03697		-0.598386	-0.649362	-1.06237		-0.720667	-0.774843	-1.14746
N	-5.9688	1.22673	16.9064	NG2D1		-0.856612	-0.712222	-1.22714		-0.895817	-0.750864	-1.26168		-1.01284	-0.901373	-1.3551
H	-6.12874	0.227213	16.7546	HGP1		0.307756	0.189589	0.35237		0.323826	0.213903	0.36082		0.336996	0.22617	0.36055
H	-4.93373	2.41403	10.804	HGR61		0.076099	0.081142	0.24259		0.092936	0.119417	0.25009		0.107838	0.164536	0.24047
H	-5.49524	4.23351	12.4283	HGR61		0.092448	0.056576	0.22619		0.102481	0.093648	0.23351		0.119909	0.125845	0.22112
H	-3.86472	-0.145981	14.0986	HGR61		0.066989	0.125016	0.2719		0.084935	0.164507	0.28126		0.088132	0.21667	0.27484
H	-5.23293	3.81374	14.8827	HGR61		0.136381	0.109037	0.25862		0.151598	0.147702	0.2666		0.147263	0.185236	0.25729
H	-2.95	-3.04732	11.5671	HGA3		0.108188	0.107088	0.21867		0.123423	0.129184	0.22302		0.115011	0.126493	0.20473
H	-2.472	-1.87376	10.2971	HGA3		0.094392	0.11283	0.21333		0.108178	0.129018	0.21671		0.095298	0.120084	0.19721
H	-4.13976	-2.47275	10.353	HGA3		0.092142	0.112153	0.21291		0.105273	0.128163	0.21619		0.1017	0.12137	0.19799
14
C	-4.1009	4.4378	14.3488	CG2R61		0.303356	0.122254	-0.05781		0.367316	0.074045	-0.06043		0.367681	-0.00279	-0.04449
C	-3.25291	3.52033	14.9819	CG2R61		-0.323759	-0.12182	-0.24785		-0.367021	-0.144864	-0.25196		-0.389423	-0.163336	-0.2508
C	-5.14811	2.28702	15.8384	CG2R61		-0.085105	-0.14383	-0.30318		-0.122773	-0.181135	-0.31579		-0.178521	-0.28918	-0.33289
C	-5.48374	4.26432	14.4878	CG2R61		-0.323758	-0.121823	-0.24785		-0.350393	-0.147522	-0.2521		-0.388894	-0.169009	-0.24979
O	-7.12478	1.3582	17.2658	OG2P1		-0.590385	-0.619139	-1.03277		-0.606254	-0.645013	-1.05715		-0.711777	-0.759604	-1.14051
S	-5.82356	0.861708	16.7419	SG3O1		0.896715	1.10031	2.44133		0.944281	1.1783	2.5126		1.27872	1.56504	2.74598
O	-4.79636	0.581573	17.7814	OG2P1		-0.590379	-0.619129	-1.03277		-0.606198	-0.645444	-1.0573		-0.711802	-0.761926	-1.13957
O	-5.94469	-0.193103	15.7	OG2P1		-0.588099	-0.605173	-1.01946		-0.605711	-0.628958	-1.04545		-0.71281	-0.748571	-1.13263
C	-3.76841	2.45547	15.7192	CG2R61		-0.020606	-0.094913	-0.22429		0.004187	-0.117913	-0.2273		-0.000278	-0.117689	-0.19501
C	-6.00426	3.20114	15.224	CG2R61		-0.020608	-0.094909	-0.22429		-0.007093	-0.117819	-0.22891		-0.004675	-0.124744	-0.20158
C	-3.54006	5.57033	13.522	CG331		-0.392383	-0.375217	-0.68912		-0.530748	-0.403671	-0.70178		-0.439562	-0.336169	-0.64445
H	-2.56144	5.89208	13.8941	HGA3		0.089922	0.093419	0.22954		0.127177	0.117784	0.2369		0.10514	0.111136	0.21886
H	-3.40489	5.27761	12.4718	HGA3		0.096994	0.104058	0.23242		0.130231	0.122483	0.23859		0.107417	0.113569	0.21987
H	-4.20559	6.44023	13.5297	HGA3		0.089922	0.093415	0.22954		0.128212	0.108845	0.2333		0.107095	0.105571	0.21564
H	-7.07342	3.0736	15.3562	HGR61		0.105853	0.100603	0.25601		0.11332	0.13908	0.26439		0.131641	0.177693	0.25434
H	-3.11844	1.75458	16.2321	HGR61		0.105853	0.100604	0.25601		0.110238	0.139463	0.26444		0.1292	0.173784	0.25141
H	-6.1587	4.97788	14.0178	HGR61		0.123233	0.040642	0.21728		0.130997	0.076212	0.22396		0.153814	0.113381	0.21295
H	-2.17475	3.64922	14.9001	HGR61		0.123235	0.040642	0.21728		0.140231	0.076127	0.22399		0.157036	0.112847	0.21267
15
C	-5.26882	2.111	15.3991	CG2R61		-0.043525	-0.207016	-0.2566		-0.015706	-0.213919	-0.26748		-0.114744	-0.290271	-0.27781
C	-4.55761	1.63117	14.324	CG2R61		-0.058128	-0.123409	-0.254		-0.123802	-0.153194	-0.25866		-0.077727	-0.168751	-0.24328
C	-4.09318	2.5047	13.3168	CG2R61		-0.155022	-0.085041	-0.23257		-0.133977	-0.121492	-0.23642		-0.167294	-0.148348	-0.21988
C	-4.33756	3.85632	13.3922	CG2R61		-0.284061	-0.150376	-0.24305		-0.318565	-0.150664	-0.24519		-0.337064	-0.138384	-0.23108
C	-5.06174	4.40227	14.4877	CG2R61		0.199852	0.138729	-0.06648		0.203903	0.10612	-0.07116		0.247172	-0.009657	-0.06654
C	-5.33208	5.80485	14.6077	CG2R61		0.079317	0.138267	0.14452		0.104862	0.123785	0.14771		0.039862	0.207508	0.16011
C	-6.03581	6.27565	15.6957	CG2R61		-0.07557	-0.090215	-0.23999		-0.082465	-0.115071	-0.24379		-0.067483	-0.143614	-0.22349
C	-6.50074	5.39857	16.6998	CG2R61		-0.227326	-0.123733	-0.25827		-0.241264	-0.160029	-0.26354		-0.273489	-0.186356	-0.25994
C	-6.25994	4.04773	16.6132	CG2R61		-0.109434	-0.091083	-0.17882		-0.109229	-0.097353	-0.18382		-0.148589	-0.099932	-0.16132
C	-5.53659	3.51119	15.5132	CG2R61		-0.005006	0.051906	-0.05228		-0.043295	0.023421	-0.05309		0.023635	-0.023242	-0.04693
N	-4.90202	6.78131	13.6374	NG301		-0.30428	-0.484986	-0.52422		-0.319918	-0.508931	-0.54159		-0.31874	-0.667501	-0.58435
C	-3.47572	7.04611	13.5738	CG331		-0.137685	-0.144459	-0.46428		-0.171986	-0.179819	-0.47153		-0.127203	-0.099483	-0.39527
C	-5.56414	6.74574	12.3455	CG331		-0.152886	-0.144187	-0.46414		-0.201832	-0.179695	-0.4715		-0.161534	-0.099249	-0.39519
S	-5.82048	0.900344	16.6784	SG3O1		0.857257	1.13375	2.31395		0.91922	1.18962	2.38006		1.21983	1.59108	2.60338
O	-7.2963	1.1475	16.7299	OG2P1		-0.59491	-0.646537	-1.03207		-0.616136	-0.670164	-1.05736		-0.71635	-0.79349	-1.1441
O	-5.04769	1.33591	17.8695	OG2P1		-0.545731	-0.623836	-1.0099		-0.565116	-0.648471	-1.03629		-0.665401	-0.766887	-1.12273
N	-5.39129	-0.534419	16.1986	NG2D1		-0.8552	-0.726147	-1.24644		-0.897287	-0.769062	-1.27511		-1.02669	-0.895875	-1.35184
H	-4.36529	0.562794	14.2925	HGR61		0.092114	0.099662	0.26224		0.122776	0.137952	0.27026		0.127178	0.183308	0.26241
H	-3.53389	2.10426	12.4741	HGR61		0.099095	0.049497	0.22249		0.110972	0.086254	0.22981		0.124298	0.121493	0.21677
H	-3.97435	4.51379	12.6129	HGR61		0.163598	0.054336	0.21841		0.180262	0.074521	0.22286		0.197096	0.127882	0.21429
H	-6.2224	7.34385	15.7559	HGR61		0.070296	0.0523	0.23138		0.08123	0.088007	0.23872		0.092439	0.130293	0.22517
H	-7.05433	5.79793	17.5452	HGR61		0.122828	0.057647	0.22759		0.136603	0.09443	0.23492		0.151894	0.127065	0.22164
H	-6.62163	3.36412	17.3692	HGR61		0.154293	0.140979	0.27527		0.162769	0.180247	0.28415		0.192022	0.220558	0.27249
H	-3.30771	8.01109	13.0764	HGA3		0.072305	0.077971	0.20975		0.086328	0.097998	0.21513		0.071863	0.090828	0.19443
H	-2.88479	6.28664	13.0319	HGA3		0.045757	0.076938	0.19078		0.056687	0.091136	0.19496		0.052402	0.079579	0.17676
H	-3.07904	7.11166	14.59	HGA3		0.080561	0.110991	0.23527		0.094411	0.132885	0.24141		0.082012	0.125139	0.22063
H	-5.41838	7.70823	11.8365	HGA3		0.07928	0.078156	0.20986		0.09609	0.09813	0.21524		0.083952	0.090973	0.19456
H	-6.63639	6.59865	12.4979	HGA3		0.082451	0.110018	0.23472		0.100377	0.132247	0.24104		0.089215	0.124283	0.22012
H	-5.2108	5.95297	11.6626	HGA3		0.045153	0.076282	0.19041		0.061626	0.090659	0.19476		0.056574	0.079143	0.17654
H	-6.16529	-0.86391	15.6163	HGP1		0.304609	0.193589	0.35648		0.322463	0.220451	0.3655		0.35086	0.231904	0.36447
16
S	-5.42928	1.0705	16.3454	SG3O1		0.867138	1.10895	-		0.936788	1.16362	-		-	-	-
O	-5.04848	1.87627	17.5394	OG2P1		-0.551197	-0.607144	-		-0.579975	-0.637404	-		-	-	-
O	-6.84681	1.06829	15.9325	OG2P1		-0.518453	-0.578316	-		-0.534234	-0.594524	-		-	-	-
C	-4.66094	2.05503	15.0089	CG2R51		-0.014975	-0.362284	-		-0.075966	-0.398329	-		-	-	-
C	-4.84357	1.90114	13.6454	CG2R51		-0.180499	-0.050223	-		-0.130466	-0.071452	-		-	-	-
S	-3.46304	3.24782	15.3838	SG2R50		0.051583	0.339068	-		0.093107	0.395544	-		-	-	-
C	-3.99352	2.74914	12.9136	CG2R51		-0.005393	-0.151969	-		-0.056152	-0.184068	-		-	-	-
C	-3.16046	3.55453	13.691	CG2R51		-0.167561	-0.241861	-		-0.178693	-0.283724	-		-	-	-
S	-3.95987	2.85098	11.1392	SG3O2		0.718903	1.11812	-		0.787329	1.16712	-		-	-	-
C	-2.16802	4.51732	13.2481	CG2O5		0.509307	0.429618	-		0.538278	0.449491	-		-	-	-
C	-2.25901	3.43465	10.9138	CG321		-0.208782	-0.402706	-		-0.256146	-0.45199	-		-	-	-
O	-4.85393	3.92721	10.6704	OG2P1		-0.460628	-0.54132	-		-0.477506	-0.56179	-		-	-	-
O	-4.08962	1.50188	10.5651	OG2P1		-0.475657	-0.53388	-		-0.498642	-0.554337	-		-	-	-
C	-2.01476	4.70084	11.7342	CG321		-0.166716	-0.28774	-		-0.176163	-0.333624	-		-	-	-
O	-1.48398	5.18278	14.0213	OG2D3		-0.485766	-0.497566	-		-0.47785	-0.484579	-		-	-	-
N	-4.7963	-0.358492	16.2413	NG2D1		-0.824584	-0.683951	-		-0.878462	-0.740941	-		-	-	-
H	-3.94263	-0.32966	16.8041	HGP1		0.323047	0.207464	-		0.334915	0.229804	-		-	-	-
H	-5.54039	1.19327	13.2176	HGR51		0.19858	0.145163	-		0.188589	0.186028	-		-	-	-
H	-2.15786	3.6098	9.83928	HGA2		0.131578	0.148875	-		0.148709	0.17915	-		-	-	-
H	-1.60476	2.61024	11.2075	HGA2		0.103902	0.157952	-		0.118671	0.182722	-		-	-	-
H	-2.72702	5.47164	11.4157	HGA2		0.084048	0.15998	-		0.091381	0.189587	-		-	-	-
H	-1.00773	5.08683	11.5554	HGA2		0.072124	0.123766	-		0.082487	0.153696	-		-	-	-
17
C	-4.65557	2.30317	14.9028	CG2R51		-0.058928	-0.361977	-		-0.071347	-0.395896	-		-	-	-
C	-3.37783	2.79763	14.8471	CG2R51		-0.292512	-0.084344	-		-0.324764	-0.102905	-		-	-	-
C	-3.07825	3.44187	13.6129	CG2R51		0.453124	0.332318	-		0.485497	0.309544	-		-	-	-
S	-5.55677	2.60965	13.4493	SG2R50		0.105601	0.3284	-		0.125515	0.372539	-		-	-	-
C	-4.16341	3.41561	12.7459	CG2R51		-0.414354	-0.470466	-		-0.448786	-0.499362	-		-	-	-
S	-4.16111	4.1921	11.1933	SG3O2		0.897198	1.14261	-		0.960586	1.17964	-		-	-	-
C	-2.34995	4.26837	10.9118	CG311		-0.142834	-0.287576	-		-0.162557	-0.328805	-		-	-	-
C	-1.71837	4.87452	12.1699	CG321		0.209286	-0.061411	-		0.186392	-0.091067	-		-	-	-
N	-1.82473	3.96181	13.2993	NG311		-0.729274	-0.579791	-		-0.763967	-0.609514	-		-	-	-
O	-4.65689	5.58316	11.234	OG2P1		-0.485961	-0.540404	-		-0.502976	-0.5572	-		-	-	-
O	-4.77086	3.28234	10.1847	OG2P1		-0.494344	-0.588962	-		-0.515682	-0.61064	-		-	-	-
H	-1.30274	4.25268	14.1149	HGPAM1		0.36739	0.254272	-		0.384852	0.281645	-		-	-	-
S	-5.35546	1.27999	16.2559	SG3O1		0.891098	1.10271	-		0.957416	1.15833	-		-	-	-
O	-6.78353	1.65966	16.2056	OG2P1		-0.520025	-0.595028	-		-0.541906	-0.616995	-		-	-	-
O	-4.54442	1.76411	17.4086	OG2P1		-0.578609	-0.609639	-		-0.601818	-0.637176	-		-	-	-
N	-5.14745	-0.215097	15.8412	NG2D1		-0.829757	-0.687656	-		-0.872747	-0.728729	-		-	-	-
H	-4.20306	-0.461977	16.1472	HGP1		0.316463	0.198785	-		0.332097	0.223905	-		-	-	-
C	-2.0142	5.06495	9.6464	CG321		-0.223261	-0.205802	-		-0.264515	-0.242635	-		-	-	-
C	-2.37633	4.38997	8.3112	CG321		0.296157	0.070896	-		0.31657	0.040069	-		-	-	-
O	-3.72371	4.51413	7.92876	OG311		-0.623221	-0.561808	-		-0.64085	-0.586726	-		-	-	-
H	-4.2633	4.01237	8.5708	HGP1		0.384503	0.344752	-		0.398075	0.371456	-		-	-	-
H	-2.68838	2.69704	15.6764	HGR51		0.159837	0.101076	-		0.180075	0.143818	-		-	-	-
H	-2.03685	3.22357	10.8122	HGA1		0.13054	0.153079	-		0.144943	0.178682	-		-	-	-
H	-2.1938	5.85032	12.36	HGA2		0.01696	0.133272	-		0.026748	0.154822	-		-	-	-
H	-0.655971	5.05011	11.9716	HGA2		0.047157	0.098047	-		0.062113	0.123879	-		-	-	-
H	-2.49524	6.04793	9.68932	HGA2		0.093729	0.140661	-		0.108982	0.162989	-		-	-	-
H	-0.927796	5.22868	9.6612	HGA2		0.046364	0.083263	-		0.062354	0.107109	-		-	-	-
H	-1.78999	4.87599	7.5222	HGA2		0.020784	0.081422	-		0.022652	0.105011	-		-	-	-
H	-2.05004	3.33535	8.34654	HGA2		-0.04311	0.069296	-		-0.042953	0.094217	-		-	-	-
18
C	-6.52979	1.65345	17.4355	CG331		-0.37286	-0.472365	-		-0.445053	-0.520619	-		-	-	-
H	-7.49683	1.25286	17.1184	HGA3		0.078628	0.080565	-		0.098068	0.099508	-		-	-	-
H	-6.5465	2.74529	17.3743	HGA3		0.084369	0.093271	-		0.106041	0.114107	-		-	-	-
H	-6.31649	1.34016	18.46	HGA3		0.096215	0.097873	-		0.11733	0.117705	-		-	-	-
S	-5.2092	1.00205	16.3325	SG3O1		0.970655	1.04351	-		1.05009	1.09796	-		-	-	-
N	-5.16751	-0.567375	16.5	NG2D1		-0.919903	-0.743962	-		-0.961125	-0.78487	-		-	-	-
O	-3.98588	1.63253	16.8979	OG2P1		-0.597161	-0.628249	-		-0.619286	-0.651877	-		-	-	-
O	-5.65019	1.49111	14.9859	OG2P1		-0.642555	-0.646428	-		-0.666543	-0.673147	-		-	-	-
H	-5.84161	-0.921064	15.8154	HGP1		0.302611	0.175784	-		0.320476	0.201238	-		-	-	-
19
C	-4.56883	2.15454	16.0755	CG2R53		0.214675	-0.155407	-		0.191809	-0.181336	-		-	-	-
C	-4.13755	4.29883	15.1499	CG2R53		0.578596	0.260256	-		0.573496	0.256035	-		-	-	-
C	-5.03004	6.48973	14.4256	CG2O1		0.727345	0.570378	-		0.757423	0.58664	-		-	-	-
C	-4.58462	7.81497	13.8268	CG331		-0.473117	-0.392152	-		-0.536518	-0.438867	-		-	-	-
N	-5.15842	-0.532352	15.7308	NG2D1		-0.807655	-0.682768	-		-0.846222	-0.721485	-		-	-	-
N	-3.05272	3.57346	15.2513	NG2R50		-0.403463	-0.348518	-		-0.402069	-0.353595	-		-	-	-
N	-3.31693	2.33135	15.7864	NG2R50		-0.277615	-0.249474	-		-0.274074	-0.247952	-		-	-	-
N	-4.02189	5.5833	14.6206	NG2S1		-0.683124	-0.55401	-		-0.720918	-0.61441	-		-	-	-
O	-6.77566	1.1637	16.8427	OG2P1		-0.532907	-0.622098	-		-0.550686	-0.650777	-		-	-	-
O	-4.65326	0.414963	18.0136	OG2P1		-0.505085	-0.56977	-		-0.519003	-0.594316	-		-	-	-
O	-6.19924	6.26561	14.7055	OG2D1		-0.518627	-0.488175	-		-0.52298	-0.496804	-		-	-	-
S	-5.38025	0.632409	16.7482	SG3O1		0.757481	1.10055	-		0.8035	1.1599	-		-	-	-
S	-5.60278	3.54493	15.7066	SG2R50		-0.097936	0.286058	-		-0.071367	0.334088	-		-	-	-
H	-3.51022	7.87466	13.6333	HGA3		0.123795	0.095608	-		0.143835	0.115395	-		-	-	-
H	-4.86916	8.61951	14.5101	HGA3		0.128398	0.139971	-		0.148035	0.161907	-		-	-	-
H	-5.12504	7.97412	12.8898	HGA3		0.12593	0.139431	-		0.144818	0.161189	-		-	-	-
H	-5.89695	-0.429088	15.0303	HGP1		0.311839	0.199492	-		0.3296	0.223735	-		-	-	-
H	-3.07143	5.81935	14.3701	HGP1		0.33147	0.270629	-		0.35132	0.300656	-		-	-	-
20
N	-5.27349	-0.340925	16.1452	NG2D1		-0.810847	-0.686877	-		-0.850226	-0.725829	-		-	-	-
C	-3.39373	3.73079	15.0701	CG2RC0		0.447065	0.257394	-		0.467811	0.224567	-		-	-	-
C	-4.52401	4.32029	14.4379	CG2RC0		-0.031315	-0.161087	-		-0.053913	-0.197292	-		-	-	-
C	-4.38443	5.41913	13.593	CG2R61		-0.31437	-0.160343	-		-0.325304	-0.172293	-		-	-	-
C	-3.10748	5.93714	13.3664	CG2R61		0.308752	0.349632	-		0.310858	0.337259	-		-	-	-
C	-1.84654	7.73674	12.3682	CG321		0.377651	0.061987	-		0.381454	0.026381	-		-	-	-
O	-7.19567	1.36683	16.484	OG2P1		-0.55449	-0.620424	-		-0.576608	-0.649187	-		-	-	-
O	-5.31969	1.15385	18.1795	OG2P1		-0.51135	-0.571249	-		-0.528956	-0.595683	-		-	-	-
S	-5.77948	0.993612	16.7863	SG3O1		0.806271	1.10058	-		0.862935	1.15797	-		-	-	-
C	-4.92809	2.38459	15.9208	CG2R53		0.234788	-0.14433	-		0.219309	-0.159761	-		-	-	-
N	-3.66728	2.64712	15.8896	NG2R50		-0.506118	-0.443623	-		-0.513227	-0.440153	-		-	-	-
S	-5.97077	3.46247	14.9233	SG2R50		-0.117599	0.202116	-		-0.092814	0.250654	-		-	-	-
C	-1.98052	5.36521	13.9836	CG2R61		-0.2515	-0.150517	-		-0.253544	-0.178853	-		-	-	-
C	-2.12693	4.26819	14.8304	CG2R61		-0.328258	-0.104477	-		-0.352817	-0.115682	-		-	-	-
O	-3.05774	7.00585	12.493	OG301		-0.434938	-0.53951	-		-0.446483	-0.556913	-		-	-	-
C	-1.56991	8.62893	13.5744	CG331		-0.336408	-0.332064	-		-0.372925	-0.379466	-		-	-	-
H	-5.86664	-0.491304	15.3252	HGP1		0.309583	0.20031	-		0.325534	0.22444	-		-	-	-
H	-5.23286	5.88435	13.1034	HGR61		0.191917	0.081066	-		0.209041	0.120113	-		-	-	-
H	-1.9843	8.34765	11.4705	HGA2		-0.004647	0.092781	-		0.00141	0.118383	-		-	-	-
H	-1.00222	7.06143	12.1734	HGA2		-0.044181	0.091264	-		-0.04279	0.107888	-		-	-	-
H	-0.989845	5.76692	13.8094	HGR61		0.157424	0.06227	-		0.167954	0.093239	-		-	-	-
H	-1.26498	3.82	15.3133	HGR61		0.164008	0.083117	-		0.182192	0.123619	-		-	-	-
H	-2.40329	9.32044	13.7281	HGA3		0.099992	0.114351	-		0.1123	0.133978	-		-	-	-
H	-0.656279	9.21256	13.4162	HGA3		0.056382	0.087887	-		0.067712	0.108621	-		-	-	-
H	-1.44883	8.03611	14.484	HGA3		0.092187	0.129743	-		0.101097	0.144	-		-	-	-
21
C	-4.429	4.71625	14.6327	CG2R66		0.342759	0.326673	-		0.363001	0.322736	-		-	-	-
C	-5.76137	4.658	15.0206	CG2R61		-0.306401	-0.139254	-		-0.329619	-0.172628	-		-	-	-
C	-6.22345	3.49804	15.6458	CG2R61		-0.042733	-0.101642	-		-0.045093	-0.123749	-		-	-	-
C	-5.3626	2.42275	15.8714	CG2R61		-0.104716	-0.14811	-		-0.125172	-0.183588	-		-	-	-
C	-4.03096	2.50616	15.4606	CG2R61		0.027809	-0.098472	-		0.017647	-0.12124	-		-	-	-
C	-3.55078	3.65897	14.838	CG2R61		-0.34855	-0.139443	-		-0.365786	-0.172071	-		-	-	-
S	-5.95357	0.913977	16.73	SG3O1		0.882058	1.06491	-		0.939848	1.12527	-		-	-	-
O	-5.5927	1.18717	18.1435	OG2P1		-0.554815	-0.599985	-		-0.573513	-0.621432	-		-	-	-
O	-7.41353	0.924861	16.4032	OG2P1		-0.602228	-0.629214	-		-0.622288	-0.655504	-		-	-	-
N	-5.12457	-0.298697	16.1646	NG2D1		-0.8683	-0.736532	-		-0.906185	-0.777418	-		-	-	-
F	-3.96995	5.8442	14.0179	FGR1		-0.219544	-0.328952	-		-0.224388	-0.332524	-		-	-	-
H	-6.41175	5.50564	14.8274	HGR62		0.133505	0.06196	-		0.149412	0.100793	-		-	-	-
H	-7.25922	3.39841	15.9518	HGR61		0.119084	0.106914	-		0.132215	0.146421	-		-	-	-
H	-3.39622	1.63941	15.6167	HGR61		0.096144	0.110958	-		0.112049	0.149883	-		-	-	-
H	-2.52079	3.74758	14.5065	HGR62		0.143984	0.062492	-		0.15851	0.10144	-		-	-	-
H	-5.59654	-0.568756	15.2972	HGP1		0.301945	0.187693	-		0.319362	0.21361	-		-	-	-
22
C	-6.49878	1.6869	17.3707	CG302		0.24592	0.541227	-		0.25216	0.566866	-		-	-	-
F	-7.72262	1.2525	16.9726	FGA3		-0.153146	-0.291344	-		-0.155717	-0.300044	-		-	-	-
F	-6.5586	3.0381	17.4089	FGA3		-0.143378	-0.279137	-		-0.145078	-0.287686	-		-	-	-
F	-6.33182	1.26629	18.6438	FGA3		-0.137742	-0.278509	-		-0.139957	-0.287237	-		-	-	-
S	-5.15336	1.04607	16.2296	SG3O1		0.798821	1.02242	-		0.856473	1.08444	-		-	-	-
N	-5.23373	-0.515201	16.2831	NG2D1		-0.834854	-0.712504	-		-0.871365	-0.75292	-		-	-	-
O	-3.94312	1.56456	16.9024	OG2P1		-0.522513	-0.592648	-		-0.540801	-0.615161	-		-	-	-
O	-5.56093	1.6962	14.9532	OG2P1		-0.566506	-0.608791	-		-0.586512	-0.634473	-		-	-	-
H	-5.95205	-0.775414	15.6028	HGP1		0.313397	0.199286	-		0.330798	0.226215	-		-	-	-
23
C	-5.13156	2.01029	15.7935	CG2R51		-0.070141	-0.368781	-		-0.093595	-0.403393	-		-	-	-
O	-2.46354	2.39054	12.5187	OG311		-0.609743	-0.534756	-		-0.628013	-0.560029	-		-	-	-
C	-2.66775	4.79905	12.739	CG321		0.093739	-0.089009	-		0.0675	-0.119478	-		-	-	-
C	-2.54737	3.45557	13.4655	CG311		0.30406	0.127144	-		0.313426	0.132168	-		-	-	-
C	-2.40193	7.19331	13.3331	CG2R61		0.347847	0.217842	-		0.346638	0.182999	-		-	-	-
C	-2.44217	7.63416	12.0029	CG2R61		-0.139215	-0.077541	-		-0.146971	-0.096478	-		-	-	-
C	-1.99388	8.90532	11.6689	CG2R61		-0.329487	-0.136212	-		-0.346679	-0.162629	-		-	-	-
C	-1.53145	9.77236	12.6659	CG2R61		0.365601	0.352736	-		0.377	0.342516	-		-	-	-
C	-1.5151	9.3508	13.9997	CG2R61		-0.225912	-0.14733	-		-0.242422	-0.175101	-		-	-	-
C	-1.94276	8.06369	14.323	CG2R61		-0.235984	-0.068086	-		-0.244969	-0.084051	-		-	-	-
O	-4.84816	-0.326684	16.8207	OG2P1		-0.58115	-0.605487	-		-0.601933	-0.632889	-		-	-	-
O	-6.5511	1.28551	17.808	OG2P1		-0.524845	-0.600458	-		-0.545189	-0.624028	-		-	-	-
N	-7.11723	0.134695	15.6465	NG2D1		-0.827069	-0.686382	-		-0.869794	-0.726911	-		-	-	-
S	-5.98575	0.612761	16.6168	SG3O1		0.889904	1.10205	-		0.950288	1.15749	-		-	-	-
C	-4.06481	1.94884	14.93	CG2R51		-0.202857	-0.064469	-		-0.216573	-0.078594	-		-	-	-
C	-3.7181	3.20946	14.3742	CG2R51		0.142167	0.151628	-		0.142892	0.109374	-		-	-	-
C	-4.53698	4.215	14.8478	CG2R51		-0.264825	-0.484869	-		-0.280028	-0.511487	-		-	-	-
S	-5.72608	3.63244	15.984	SG2R50		0.103791	0.342838	-		0.128758	0.387809	-		-	-	-
S	-4.44522	5.89935	14.3773	SG3O2		0.879828	1.23806	-		0.912065	1.29167	-		-	-	-
O	-5.39791	6.20214	13.297	OG2P1		-0.449624	-0.530042	-		-0.4629	-0.548873	-		-	-	-
O	-4.43095	6.77602	15.552	OG2P1		-0.449111	-0.534434	-		-0.460186	-0.550938	-		-	-	-
N	-2.82973	5.8832	13.7219	NG301		-0.576719	-0.657084	-		-0.586303	-0.680668	-		-	-	-
O	-1.11712	11.006	12.2372	OG301		-0.334542	-0.524527	-		-0.341137	-0.546399	-		-	-	-
C	-0.683809	11.9288	13.2187	CG331		0.026217	-0.073537	-		-0.002637	-0.109486	-		-	-	-
H	-1.56621	2.39548	12.1619	HGP1		0.373431	0.299212	-		0.39006	0.324227	-		-	-	-
H	-3.49737	4.74519	12.0213	HGA2		0.041374	0.138902	-		0.054923	0.160181	-		-	-	-
H	-1.74713	5.00069	12.1838	HGA2		0.024915	0.092016	-		0.036326	0.11688	-		-	-	-
H	-1.63734	3.4853	14.0864	HGA1		-0.007211	0.101261	-		-0.001761	0.125035	-		-	-	-
H	-2.83354	6.98273	11.2298	HGR61		0.141181	0.09538	-		0.15292	0.130824	-		-	-	-
H	-2.01278	9.25675	10.6428	HGR61		0.15823	0.084419	-		0.17445	0.123741	-		-	-	-
H	-1.16799	10.0051	14.7896	HGR61		0.134666	0.080523	-		0.14845	0.114719	-		-	-	-
H	-1.93702	7.72252	15.3507	HGR61		0.176909	0.117038	-		0.190367	0.153964	-		-	-	-
H	-6.67179	-0.516633	14.9953	HGP1		0.319711	0.199973	-		0.33594	0.224389	-		-	-	-
H	-3.55033	1.02364	14.7089	HGR51		0.14898	0.110815	-		0.163567	0.151891	-		-	-	-
H	-0.422357	12.8427	12.6825	HGA3		0.072231	0.112395	-		0.084559	0.135392	-		-	-	-
H	0.199422	11.5635	13.7595	HGA3		0.03378	0.105582	-		0.042062	0.119039	-		-	-	-
H	-1.47611	12.1502	13.9455	HGA3		0.049871	0.113182	-		0.058899	0.127123	-		-	-	-
24
C	-5.15328	1.73327	15.3262	CG2R51		-0.019007	-0.373587	-		-0.085991	-0.407182	-		-	-	-
C	-2.8479	4.75463	12.3508	CG321		0.167283	-0.083073	-		0.143395	-0.122682	-		-	-	-
C	-2.71626	3.35326	12.9441	CG321		-0.245966	-0.212595	-		-0.259581	-0.225966	-		-	-	-
C	-2.08442	8.89412	11.6029	CG2R61		-0.064253	-0.115388	-		-0.067762	-0.148459	-		-	-	-
C	-1.6141	9.69514	12.6462	CG2R61		-0.372594	-0.129687	-		-0.393834	-0.156384	-		-	-	-
C	-1.60563	9.17673	13.9461	CG2R61		0.51838	0.33684	-		0.534503	0.325541	-		-	-	-
C	-2.04281	7.87181	14.1902	CG2R61		-0.537992	-0.091575	-		-0.557452	-0.097991	-		-	-	-
C	-0.733133	11.1961	14.8601	CG331		-0.030064	-0.070465	-		-0.072499	-0.106395	-		-	-	-
N	-4.68706	-0.219579	17.1883	NG2D1		-0.835005	-0.693432	-		-0.884272	-0.750223	-		-	-	-
S	-5.83016	0.30396	16.2557	SG3O1		0.870564	1.1029	-		0.947942	1.16012	-		-	-	-
O	-6.99228	0.950795	16.9324	OG2P1		-0.559743	-0.613766	-		-0.584481	-0.639319	-		-	-	-
O	-6.11291	-0.651002	15.163	OG2P1		-0.528709	-0.587667	-		-0.546267	-0.600418	-		-	-	-
S	-5.73793	3.33298	15.6657	SG2R50		0.068017	0.330153	-		0.102291	0.380264	-		-	-	-
C	-4.57988	4.00427	14.5425	CG2R51		-0.264045	-0.484113	-		-0.266818	-0.510562	-		-	-	-
C	-3.80546	3.03822	13.9311	CG2R51		0.248236	0.155046	-		0.204148	0.114129	-		-	-	-
C	-4.1424	1.73863	14.3969	CG2R51		-0.304692	-0.066897	-		-0.233192	-0.092331	-		-	-	-
N	-2.93636	5.75173	13.4368	NG301		-0.494262	-0.650371	-		-0.491669	-0.671833	-		-	-	-
S	-4.50609	5.71716	14.1964	SG3O2		0.88032	1.23571	-		0.907464	1.29031	-		-	-	-
O	-5.52006	6.10372	13.2011	OG2P1		-0.466025	-0.532251	-		-0.477318	-0.550888	-		-	-	-
O	-4.42238	6.49786	15.4338	OG2P1		-0.441985	-0.532424	-		-0.453485	-0.548999	-		-	-	-
C	-2.5094	7.08403	13.1387	CG2R61		0.514006	0.225306	-		0.516962	0.188274	-		-	-	-
C	-2.54323	7.60275	11.8343	CG2R61		-0.339267	-0.082684	-		-0.355547	-0.099858	-		-	-	-
O	-1.16582	9.86324	15.0457	OG301		-0.318087	-0.516109	-		-0.32129	-0.538083	-		-	-	-
H	-1.9576	5.00013	11.7677	HGA2		0.032678	0.105554	-		0.042932	0.130996	-		-	-	-
H	-3.71858	4.81052	11.6824	HGA2		0.029402	0.129833	-		0.043636	0.152232	-		-	-	-
H	-1.74222	3.26922	13.4436	HGA2		0.097104	0.124463	-		0.105188	0.147418	-		-	-	-
H	-2.72423	2.61668	12.1324	HGA2		0.07857	0.106259	-		0.095011	0.133056	-		-	-	-
H	-2.10599	9.29762	10.5947	HGR61		0.122048	0.07359	-		0.135881	0.111429	-		-	-	-
H	-1.26812	10.7	12.4391	HGR61		0.149673	0.06955	-		0.163654	0.103751	-		-	-	-
H	-2.02889	7.47861	15.1977	HGR61		0.207907	0.125122	-		0.22223	0.162729	-		-	-	-
H	-0.447313	11.5626	15.8474	HGA3		0.088554	0.115953	-		0.104428	0.139196	-		-	-	-
H	-1.53329	11.8313	14.4576	HGA3		0.057295	0.107266	-		0.070312	0.121397	-		-	-	-
H	0.135127	11.2543	14.1895	HGA3		0.043088	0.100611	-		0.054716	0.114058	-		-	-	-
H	-4.73831	0.348222	18.0378	HGP1		0.317925	0.202726	-		0.330989	0.225566	-		-	-	-
H	-3.65976	0.826003	14.0685	HGR51		0.181599	0.103328	-		0.164899	0.145967	-		-	-	-
H	-2.9399	7.00894	11.0204	HGR61		0.149047	0.085868	-		0.16088	0.121138	-		-	-	-
25
C	-4.06903	6.16484	12.8134	CG331		-0.516636	-0.316831	-		-0.573214	-0.343283	-		-	-	-
C	-4.61623	4.85643	13.364	CG3C50		0.89955	0.5043	-		0.908052	0.471206	-		-	-	-
C	-5.55585	5.05993	14.551	CG331		-0.544009	-0.311612	-		-0.5899	-0.334153	-		-	-	-
O	-3.51566	4.02155	13.7421	OG3C51		-0.512088	-0.547306	-		-0.522112	-0.557057	-		-	-	-
O	-5.26296	4.16449	12.3009	OG3C51		-0.595399	-0.561971	-		-0.591013	-0.572146	-		-	-	-
C	-5.12944	2.76996	12.6117	CG3RC1		0.191814	0.076991	-		0.178852	0.055224	-		-	-	-
C	-5.15271	2.00471	11.2994	CG3RC1		0.233094	0.168103	-		0.191342	0.148191	-		-	-	-
O	-5.09497	0.611403	11.5918	OG3C51		-0.465595	-0.525647	-		-0.459126	-0.534968	-		-	-	-
C	-4.27294	-0.0517626	10.6377	CG3C50		0.783273	0.510722	-		0.813427	0.473759	-		-	-	-
C	-5.13921	-0.908024	9.71805	CG331		-0.535784	-0.301742	-		-0.590796	-0.328062	-		-	-	-
C	-3.21783	-0.852476	11.3916	CG331		-0.401904	-0.316425	-		-0.4476	-0.337757	-		-	-	-
O	-3.65532	0.965192	9.84033	OG3C51		-0.491014	-0.543839	-		-0.504417	-0.557962	-		-	-	-
C	-3.91796	2.24698	10.4121	CG3RC1		0.061969	0.146817	-		0.06562	0.123484	-		-	-	-
C	-2.73389	2.77573	11.2205	CG321		0.263998	0.058245	-		0.23227	0.040747	-		-	-	-
O	-2.70544	2.22596	12.5274	OG3C61		-0.476511	-0.521815	-		-0.483978	-0.540069	-		-	-	-
C	-3.77436	2.6773	13.3523	CG3RC1		0.458304	0.52	-		0.50425	0.516179	-		-	-	-
C	-3.77512	1.73454	14.5546	CG321		0.14712	0.0598	-		0.104365	0.059073	-		-	-	-
O	-4.73901	2.12801	15.4974	OG303		-0.461983	-0.595875	-		-0.455215	-0.618355	-		-	-	-
S	-6.02672	0.958241	15.7747	SG3O1		0.959532	1.21331	-		1.02179	1.27917	-		-	-	-
O	-5.26421	-0.255544	16.1615	OG2P1		-0.557562	-0.613141	-		-0.5819	-0.639616	-		-	-	-
O	-6.74432	1.69938	16.8203	OG2P1		-0.520175	-0.580935	-		-0.544245	-0.606398	-		-	-	-
N	-6.85429	0.84603	14.4486	NG2D1		-0.847836	-0.74548	-		-0.897112	-0.787791	-		-	-	-
H	-3.41046	5.96778	11.9643	HGA3		0.135694	0.097257	-		0.154542	0.113261	-		-	-	-
H	-3.50359	6.688	13.5886	HGA3		0.112816	0.102194	-		0.131534	0.121345	-		-	-	-
H	-4.89127	6.80612	12.4841	HGA3		0.113995	0.096254	-		0.131552	0.11454	-		-	-	-
H	-6.4257	5.64696	14.2403	HGA3		0.103146	0.076175	-		0.117276	0.092139	-		-	-	-
H	-5.0302	5.59652	15.3465	HGA3		0.104405	0.087109	-		0.125007	0.110273	-		-	-	-
H	-5.87605	4.09994	14.9576	HGA3		0.200822	0.188245	-		0.211665	0.197157	-		-	-	-
H	-5.93754	2.409	13.2606	HGA1		0.069288	0.184845	-		0.080852	0.209488	-		-	-	-
H	-6.07762	2.2439	10.758	HGA1		0.028363	0.087916	-		0.043345	0.114492	-		-	-	-
H	-4.52489	-1.3799	8.94542	HGA3		0.118301	0.090905	-		0.134503	0.108068	-		-	-	-
H	-5.89169	-0.279628	9.23487	HGA3		0.131848	0.100192	-		0.146689	0.116185	-		-	-	-
H	-5.6455	-1.68657	10.2947	HGA3		0.127414	0.107319	-		0.142194	0.124106	-		-	-	-
H	-2.56043	-1.37177	10.6877	HGA3		0.078104	0.080099	-		0.094268	0.09922	-		-	-	-
H	-3.69945	-1.59035	12.0392	HGA3		0.103266	0.110397	-		0.114933	0.125376	-		-	-	-
H	-2.63302	-0.168658	12.0083	HGA3		0.110375	0.141678	-		0.122529	0.153037	-		-	-	-
H	-4.13485	2.9373	9.58963	HGA1		0.045744	0.079451	-		0.059129	0.109722	-		-	-	-
H	-2.77787	3.87047	11.2712	HGA2		-0.055283	0.096772	-		-0.050284	0.107266	-		-	-	-
H	-1.80226	2.47855	10.7316	HGA2		0.034596	0.090592	-		0.051962	0.117546	-		-	-	-
H	-2.77393	1.76515	15.0036	HGA2		0.042615	0.080135	-		0.061451	0.108217	-		-	-	-
H	-3.94547	0.716345	14.1894	HGA2		0.001871	0.106426	-		0.008531	0.111179	-		-	-	-
H	-6.40975	0.117957	13.8863	HGP1		0.320461	0.220375	-		0.338977	0.237973	-		-	-	-
26
C	-5.03815	2.02949	15.5843	CG2R61		-0.083483	-0.1435	-		-0.106526	-0.178409	-		-	-	-
N	-4.75924	0.244275	17.6472	NG2D1		-0.873285	-0.738365	-		-0.911703	-0.779404	-		-	-	-
O	-5.40005	-0.526376	15.3372	OG2P1		-0.55512	-0.600324	-		-0.57507	-0.622333	-		-	-	-
S	-5.65635	0.499671	16.3787	SG3O1		0.88412	1.06518	-		0.944154	1.12566	-		-	-	-
C	-3.67343	2.32055	15.6253	CG2R61		0.019553	-0.096881	-		0.013367	-0.120458	-		-	-	-
O	-7.08866	0.839586	16.6421	OG2P1		-0.599532	-0.62599	-		-0.620307	-0.652527	-		-	-	-
C	-3.18147	3.46102	15.0022	CG2R61		-0.363545	-0.143972	-		-0.380269	-0.169453	-		-	-	-
C	-4.05193	4.33108	14.3289	CG2R61		0.34287	0.295342	-		0.36539	0.274505	-		-	-	-
C	-5.42233	4.05316	14.2886	CG2R61		-0.301771	-0.098951	-		-0.32722	-0.116418	-		-	-	-
C	-5.89853	2.90214	14.9194	CG2R61		-0.061318	-0.121813	-		-0.062094	-0.145199	-		-	-	-
N	-3.46064	5.48057	13.7399	NG2S1		-0.56812	-0.639712	-		-0.618706	-0.687151	-		-	-	-
C	-4.05881	6.5043	13.0668	CG2O6		0.804408	0.735787	-		0.846621	0.775981	-		-	-	-
O	-5.2364	6.57208	12.736	OG2D1		-0.572762	-0.527723	-		-0.581845	-0.538389	-		-	-	-
N	-3.18685	7.54863	12.7007	NG2S1		-0.746335	-0.655418	-		-0.804302	-0.69965	-		-	-	-
C	-1.9244	7.91092	13.1895	CG2R61		0.395225	0.302597	-		0.409656	0.264769	-		-	-	-
C	-1.03909	8.58891	12.3344	CG2R61		-0.252024	-0.118596	-		-0.257255	-0.138823	-		-	-	-
C	0.209872	9.00905	12.7814	CG2R61		-0.230101	-0.141984	-		-0.25872	-0.176586	-		-	-	-
C	0.587441	8.72542	14.0878	CG2R66		0.282039	0.343321	-		0.301914	0.340299	-		-	-	-
F	1.80886	9.11667	14.5216	FGR1		-0.186231	-0.306544	-		-0.190718	-0.310662	-		-	-	-
C	-0.26151	8.05531	14.9575	CG2R61		-0.23465	-0.148205	-		-0.256086	-0.180351	-		-	-	-
C	-1.52318	7.6627	14.5145	CG2R61		-0.238912	-0.131619	-		-0.251116	-0.146237	-		-	-	-
H	-1.33768	8.77888	11.3078	HGR61		0.154216	0.086961	-		0.168722	0.125716	-		-	-	-
H	-5.1673	0.821156	18.3879	HGP1		0.302827	0.187588	-		0.319447	0.213037	-		-	-	-
H	-3.02288	1.6514	16.1796	HGR61		0.099698	0.1082	-		0.114005	0.146836	-		-	-	-
H	0.895697	9.53448	12.1262	HGR62		0.157272	0.094771	-		0.175079	0.134334	-		-	-	-
H	-2.11683	3.69089	15.0402	HGR61		0.131479	0.044313	-		0.144131	0.078881	-		-	-	-
H	0.0556843	7.8634	15.9763	HGR62		0.163503	0.105683	-		0.179691	0.144982	-		-	-	-
H	-6.08891	4.72923	13.7717	HGR61		0.17173	0.106969	-		0.189849	0.145832	-		-	-	-
H	-2.20583	7.1813	15.2042	HGR61		0.166498	0.13072	-		0.180368	0.165142	-		-	-	-
H	-6.95795	2.6692	14.9163	HGR61		0.118314	0.107114	-		0.130712	0.145395	-		-	-	-
H	-2.45308	5.50327	13.7914	HGP1		0.309479	0.259301	-		0.333074	0.285041	-		-	-	-
H	-3.62108	8.16062	12.026	HGP1		0.363956	0.265751	-		0.385757	0.295642	-		-	-	-
27
C	-1.46218	8.75723	12.3512	CG2R61		-0.268751	-0.113706	-		-0.271626	-0.131317	-		-	-	-
C	-2.00431	7.74012	14.4793	CG2R61		-0.237016	-0.123553	-		-0.234476	-0.136003	-		-	-	-
C	-5.78391	4.16816	14.2951	CG2R61		-0.280346	-0.078421	-		-0.257639	-0.085479	-		-	-	-
C	-3.44288	3.72307	14.7526	CG2R61		-0.36517	-0.143555	-		-0.306547	-0.157993	-		-	-	-
C	-0.204251	9.10875	12.8309	CG2R61		-0.227789	-0.142643	-		-0.257232	-0.17783	-		-	-	-
C	-0.73516	8.06513	14.9534	CG2R61		-0.241139	-0.148066	-		-0.25741	-0.17958	-		-	-	-
C	-6.1098	2.99976	14.9882	CG2R61		-0.021581	-0.129055	-		-0.039149	-0.143528	-		-	-	-
C	-3.78476	2.56814	15.4388	CG2R61		0.042624	-0.09118	-		0.01212	-0.121417	-		-	-	-
C	-2.37903	8.07219	13.1649	CG2R61		0.358665	0.276576	-		0.373179	0.239886	-		-	-	-
C	-4.43966	4.53155	14.1761	CG2R61		0.232113	0.291879	-		0.13728	0.258463	-		-	-	-
C	0.14649	8.74707	14.1257	CG2R66		0.300352	0.346614	-		0.310565	0.344092	-		-	-	-
C	-5.1266	2.19356	15.5583	CG2R61		-0.098382	-0.140496	-		-0.0994	-0.175832	-		-	-	-
C	-4.54875	6.78171	12.9827	CG2O6		0.163995	0.333924	-		0.151166	0.345671	-		-	-	-
N	-4.62371	0.608431	17.7292	NG2D1		-0.868728	-0.736262	-		-0.904215	-0.77774	-		-	-	-
N	-3.65416	7.79148	12.6412	NG2S1		-0.428608	-0.601635	-		-0.462843	-0.641907	-		-	-	-
N	-3.95769	5.69443	13.5189	NG2S1		-0.160416	-0.592611	-		-0.112887	-0.635396	-		-	-	-
O	-7.00974	0.819403	16.7055	OG2P1		-0.592663	-0.620777	-		-0.617002	-0.651263	-		-	-	-
O	-5.14785	-0.389769	15.4787	OG2P1		-0.550551	-0.601481	-		-0.564429	-0.618647	-		-	-	-
F	1.37524	9.07057	14.5899	FGR1		-0.187201	-0.304083	-		-0.189171	-0.307988	-		-	-	-
S	-6.17622	7.0221	12.6354	SG2D1		-0.415129	-0.320649	-		-0.398552	-0.296385	-		-	-	-
S	-5.54574	0.654483	16.4548	SG3O1		0.878118	1.07069	-		0.931074	1.12876	-		-	-	-
H	-1.74376	9.00766	11.3331	HGR61		0.167354	0.092413	-		0.182128	0.13289	-		-	-	-
H	-2.70845	7.24494	15.137	HGR61		0.177299	0.137252	-		0.17131	0.16973	-		-	-	-
H	-6.5507	4.78688	13.8517	HGR61		0.15677	0.116953	-		0.156761	0.130849	-		-	-	-
H	-2.39743	4.01889	14.6658	HGR61		0.132056	0.051721	-		0.133922	0.088753	-		-	-	-
H	0.508156	9.64023	12.21	HGR62		0.15623	0.097194	-		0.175895	0.137703	-		-	-	-
H	-0.435724	7.81011	15.9636	HGR62		0.16496	0.10994	-		0.181109	0.14816	-		-	-	-
H	-7.14462	2.69652	15.104	HGR61		0.111569	0.113789	-		0.126396	0.149898	-		-	-	-
H	-3.03007	1.95377	15.9186	HGR61		0.101873	0.112153	-		0.109876	0.150658	-		-	-	-
H	-5.11582	1.15378	18.4419	HGP1		0.306904	0.190467	-		0.318187	0.214697	-		-	-	-
H	-4.08391	8.49802	12.0618	HGP1		0.267234	0.277563	-		0.279412	0.306553	-		-	-	-
H	-2.94601	5.7166	13.4947	HGP1		0.225356	0.269041	-		0.222197	0.291542	-		-	-	-
28
C	-5.05894	1.79804	15.5261	CG2R61		-0.068606	-0.137491	-		-0.120744	-0.178582	-		-	-	-
N	-5.03687	-0.903827	15.0521	NG2D1		-0.861287	-0.712715	-		-0.913071	-0.779771	-		-	-	-
O	-7.16638	0.300006	15.6424	OG2P1		-0.556162	-0.615649	-		-0.575431	-0.62204	-		-	-	-
S	-5.72902	0.159951	15.9838	SG3O1		0.87591	1.06227	-		0.948294	1.12584	-		-	-	-
C	-5.46067	2.41914	14.3408	CG2R61		-0.072425	-0.107421	-		-0.04366	-0.144255	-		-	-	-
O	-5.38072	0.0710181	17.4363	OG2P1		-0.601554	-0.629086	-		-0.621747	-0.652314	-		-	-	-
C	-4.90875	3.63006	13.929	CG2R61		-0.296484	-0.099403	-		-0.357263	-0.115733	-		-	-	-
C	-3.92591	4.23649	14.7237	CG2R61		0.392427	0.30008	-		0.449365	0.279479	-		-	-	-
C	-3.52323	3.62318	15.9168	CG2R61		-0.337967	-0.138395	-		-0.390533	-0.16851	-		-	-	-
C	-4.08766	2.4149	16.3146	CG2R61		-0.036873	-0.112478	-		0.01085	-0.119977	-		-	-	-
N	-3.28507	5.46083	14.3954	NG2S1		-0.70508	-0.671008	-		-0.791388	-0.719166	-		-	-	-
C	-3.51665	6.30371	13.3378	CG2O6		0.872876	0.81416	-		0.957463	0.840365	-		-	-	-
O	-4.38587	6.15186	12.4896	OG2D1		-0.553003	-0.524648	-		-0.56802	-0.529959	-		-	-	-
N	-2.61943	7.38544	13.3483	NG2S1		-0.711996	-0.693583	-		-0.808374	-0.728957	-		-	-	-
C	-2.55866	8.47467	12.4666	CG2R61		0.402026	0.277753	-		0.441466	0.263737	-		-	-	-
C	-1.44538	9.35118	12.5531	CG2R61		-0.250187	0.105943	-		-0.248248	0.078623	-		-	-	-
C	-1.40507	10.4532	11.6955	CG2R61		-0.075678	-0.140919	-		-0.077309	-0.164401	-		-	-	-
C	-2.41387	10.7064	10.7677	CG2R61		-0.210487	-0.091196	-		-0.238529	-0.124281	-		-	-	-
C	-3.49578	9.83313	10.6925	CG2R61		-0.069052	-0.105454	-		-0.062248	-0.141255	-		-	-	-
C	-3.57491	8.72525	11.5305	CG2R61		-0.289956	-0.096073	-		-0.319966	-0.106722	-		-	-	-
C	-0.348908	9.11876	13.5862	CG311		0.418365	-0.150332	-		0.399016	-0.184357	-		-	-	-
C	0.990997	9.77843	13.2371	CG331		-0.42648	-0.316273	-		-0.471838	-0.353446	-		-	-	-
C	-0.810619	9.56993	14.9876	CG331		-0.386295	-0.304331	-		-0.445261	-0.34021	-		-	-	-
H	-6.23304	1.94273	13.7463	HGR61		0.135902	0.108609	-		0.130655	0.145795	-		-	-	-
H	-0.560578	11.1313	11.7502	HGR61		0.098581	0.063426	-		0.110562	0.096401	-		-	-	-
H	-5.23089	4.11179	13.017	HGR61		0.16193	0.108092	-		0.18738	0.144447	-		-	-	-
H	-2.34981	11.5711	10.1145	HGR61		0.116702	0.062799	-		0.133585	0.101085	-		-	-	-
H	-4.29259	10.0077	9.97523	HGR61		0.10698	0.074967	-		0.11702	0.112166	-		-	-	-
H	-2.7667	4.10274	16.5386	HGR61		0.119735	0.036706	-		0.140861	0.073942	-		-	-	-
H	-4.40413	8.03633	11.4717	HGR61		0.183565	0.138425	-		0.198424	0.168212	-		-	-	-
H	-3.80281	1.93762	17.246	HGR61		0.111518	0.1022	-		0.117186	0.146682	-		-	-	-
H	-0.142659	8.03777	13.6242	HGA1		-0.033603	0.089517	-		-0.018446	0.103826	-		-	-	-
H	-2.62765	5.77056	15.0956	HGP1		0.342865	0.244904	-		0.376378	0.274349	-		-	-	-
H	1.75969	9.46221	13.9491	HGA3		0.09776	0.094738	-		0.115551	0.115885	-		-	-	-
H	1.32118	9.50564	12.2308	HGA3		0.098821	0.111279	-		0.108587	0.127071	-		-	-	-
H	0.928034	10.8701	13.2911	HGA3		0.103983	0.102979	-		0.119027	0.117767	-		-	-	-
H	-1.75368	9.09924	15.2799	HGA3		0.091382	0.108335	-		0.114306	0.134605	-		-	-	-
H	-0.0570178	9.33417	15.7471	HGA3		0.077291	0.095848	-		0.096676	0.11494	-		-	-	-
H	-0.973449	10.6525	14.9915	HGA3		0.103147	0.109324	-		0.123943	0.125617	-		-	-	-
H	-1.82704	7.2884	13.9604	HGP1		0.327438	0.247731	-		0.354963	0.269814	-		-	-	-
H	-4.15751	-1.14159	15.5191	HGP1		0.303972	0.186374	-		0.320519	0.213293	-		-	-	-
29
C	-4.88787	1.98481	15.8419	CG2R61		-0.074083	-0.13829	-		-0.100085	-0.170857	-		-	-	-
N	-6.65544	-0.00353343	15.1622	NG2D1		-0.865213	-0.714125	-		-0.905506	-0.752706	-		-	-	-
O	-6.90329	1.28365	17.3098	OG2P1		-0.558841	-0.617186	-		-0.575453	-0.640775	-		-	-	-
S	-5.9294	0.599397	16.423	SG3O1		0.881516	1.06048	-		0.935767	1.12015	-		-	-	-
C	-5.4703	3.20016	15.4734	CG2R61		-0.076323	-0.107957	-		-0.067743	-0.132715	-		-	-	-
O	-4.92633	-0.296511	17.0797	OG2P1		-0.604424	-0.63041	-		-0.622671	-0.657511	-		-	-	-
C	-4.70937	4.24468	14.953	CG2R61		-0.317213	-0.102059	-		-0.357002	-0.11795	-		-	-	-
C	-3.32739	4.0698	14.7935	CG2R61		0.463264	0.298797	-		0.511779	0.278194	-		-	-	-
C	-2.73593	2.85672	15.1678	CG2R61		-0.367186	-0.138204	-		-0.388828	-0.166306	-		-	-	-
C	-3.51073	1.82471	15.6901	CG2R61		-0.035869	-0.112723	-		-0.039352	-0.1357	-		-	-	-
N	-2.46495	5.06075	14.257	NG2S1		-0.79637	-0.664332	-		-0.877489	-0.715096	-		-	-	-
C	-2.75104	6.34457	13.8661	CG2O6		0.904434	0.783661	-		0.957623	0.817715	-		-	-	-
O	-3.84208	6.89779	13.9588	OG2D1		-0.560141	-0.538292	-		-0.568966	-0.542436	-		-	-	-
N	-1.62711	7.00747	13.3506	NG2S1		-0.700328	-0.579851	-		-0.724793	-0.627458	-		-	-	-
C	-1.83002	8.323	12.7394	CG3C51		0.248677	0.075017	-		0.231152	0.036225	-		-	-	-
C	-1.996	9.39851	13.8245	CG3C52		-0.083422	-0.168926	-		-0.097421	-0.207534	-		-	-	-
C	-0.568521	9.61169	14.3695	CG3C52		-0.023323	-0.183795	-		-0.060072	-0.22721	-		-	-	-
C	0.387496	9.25384	13.1936	CG3C52		-0.039532	-0.180574	-		-0.041992	-0.225204	-		-	-	-
C	-0.531321	8.76078	12.0484	CG3C52		-0.083848	-0.210212	-		-0.128264	-0.246749	-		-	-	-
H	-2.68984	8.30079	12.059	HGA1		-0.021166	0.098481	-		-0.00968	0.127807	-		-	-	-
H	-2.36999	10.3137	13.349	HGA2		0.023751	0.078837	-		0.035049	0.100434	-		-	-	-
H	-2.72027	9.09569	14.5809	HGA2		0.052826	0.132145	-		0.062479	0.157288	-		-	-	-
H	-6.53852	3.32341	15.6176	HGR61		0.139029	0.106226	-		0.148717	0.1447	-		-	-	-
H	-0.416608	10.6325	14.7328	HGA2		0.006782	0.081105	-		0.02255	0.106301	-		-	-	-
H	-0.390546	8.93921	15.2125	HGA2		0.022069	0.109627	-		0.034838	0.130961	-		-	-	-
H	-5.16085	5.18839	14.6811	HGR61		0.159551	0.106064	-		0.180733	0.143919	-		-	-	-
H	0.993472	10.1079	12.8754	HGA2		0.014259	0.083972	-		0.02217	0.108124	-		-	-	-
H	1.08555	8.46674	13.4941	HGA2		0.016085	0.093743	-		0.0225	0.115023	-		-	-	-
H	-0.0798659	7.96714	11.4412	HGA2		0.015314	0.078548	-		0.031161	0.102333	-		-	-	-
H	-0.768172	9.58485	11.3669	HGA2		0.034647	0.096199	-		0.053883	0.1176	-		-	-	-
H	-1.65962	2.72681	15.0528	HGR61		0.127838	0.034848	-		0.142642	0.070935	-		-	-	-
H	-3.06468	0.887426	16.0047	HGR61		0.112275	0.099911	-		0.125927	0.140142	-		-	-	-
H	-1.48789	4.80797	14.2684	HGP1		0.358913	0.243918	-		0.384066	0.272713	-		-	-	-
H	-0.980824	6.41331	12.847	HGP1		0.323063	0.2405	-		0.341847	0.266422	-		-	-	-
H	-5.99073	-0.671149	14.7615	HGP1		0.302988	0.184856	-		0.320436	0.20922	-		-	-	-
30
S	-5.82476	1.07734	16.8917	SG3O1		0.882877	1.06253	-		0.944266	1.12399	-		-	-	-
O	-6.89996	1.90581	17.5222	OG2P1		-0.601383	-0.630595	-		-0.622536	-0.656019	-		-	-	-
O	-6.27589	-0.0715635	16.0674	OG2P1		-0.552806	-0.60016	-		-0.571185	-0.621221	-		-	-	-
N	-4.63398	0.656322	17.8327	NG2D1		-0.873533	-0.737932	-		-0.912332	-0.778881	-		-	-	-
C	-5.14287	2.22928	15.6426	CG2R61		-0.121254	-0.147291	-		-0.137402	-0.182813	-		-	-	-
C	-5.92189	3.25285	15.1063	CG2R61		-0.027875	-0.115944	-		-0.049214	-0.137279	-		-	-	-
C	-5.40357	4.11664	14.1401	CG2R61		-0.409932	-0.106367	-		-0.384138	-0.123129	-		-	-	-
C	-4.07892	3.96775	13.71	CG2R61		0.509426	0.250802	-		0.519939	0.231212	-		-	-	-
C	-3.29567	2.93554	14.2454	CG2R61		-0.437152	-0.133193	-		-0.455937	-0.15793	-		-	-	-
C	-3.82706	2.07517	15.2013	CG2R61		0.055077	-0.101198	-		0.041931	-0.123815	-		-	-	-
N	-3.51674	4.84782	12.7492	NG311		-0.605785	-0.58806	-		-0.630075	-0.611821	-		-	-	-
C	-3.89565	6.21452	12.7699	CG311		-0.062502	0.32824	-		-0.090929	0.313523	-		-	-	-
C	-2.76039	7.11305	12.2514	CG311		0.377667	0.124479	-		0.426233	0.088404	-		-	-	-
C	-3.21252	8.57856	12.3083	CG311		-0.149489	0.122656	-		-0.144527	0.137971	-		-	-	-
C	-4.52149	8.75812	11.5292	CG311		0.338498	0.171608	-		0.461174	0.171161	-		-	-	-
C	-5.57436	7.73153	11.9832	CG311		-0.194052	0.142307	-		-0.067981	0.114281	-		-	-	-
C	-6.79019	7.71558	11.0621	CG321		0.275667	0.055125	-		0.155983	0.033031	-		-	-	-
O	-5.0427	6.41212	11.9232	OG3C61		-0.232104	-0.518965	-		-0.252289	-0.543807	-		-	-	-
O	-1.53571	6.88102	12.9272	OG311		-0.618471	-0.539268	-		-0.660271	-0.587707	-		-	-	-
O	-2.20642	9.49264	11.9111	OG311		-0.539311	-0.536351	-		-0.62126	-0.603398	-		-	-	-
O	-5.02364	10.0848	11.6129	OG311		-0.589261	-0.548315	-		-0.680125	-0.594116	-		-	-	-
O	-6.43436	7.25217	9.76962	OG311		-0.584951	-0.553645	-		-0.595416	-0.582581	-		-	-	-
H	-4.55374	1.41058	18.5203	HGP1		0.300202	0.18542	-		0.317773	0.211553	-		-	-	-
H	-6.93825	3.36583	15.4684	HGR61		0.108583	0.101695	-		0.129222	0.142644	-		-	-	-
H	-6.02534	4.89024	13.7009	HGR61		0.20733	0.065833	-		0.192568	0.097291	-		-	-	-
H	-2.26211	2.82562	13.9194	HGR61		0.138619	0.04408	-		0.15549	0.079633	-		-	-	-
H	-3.22563	1.29449	15.657	HGR61		0.09641	0.106337	-		0.112801	0.145876	-		-	-	-
H	-2.51135	4.74955	12.6777	HGPAM1		0.334699	0.253006	-		0.339891	0.274225	-		-	-	-
H	-4.19185	6.53742	13.7887	HGA1		0.071867	0.064836	-		0.077754	0.082108	-		-	-	-
H	-2.57297	6.8297	11.2082	HGA1		0.06763	0.101214	-		0.0681	0.138402	-		-	-	-
H	-3.40742	8.82544	13.3654	HGA1		0.140563	0.069534	-		0.081485	0.082437	-		-	-	-
H	-4.33585	8.57556	10.4636	HGA1		0.053571	0.100712	-		-0.01603	0.116423	-		-	-	-
H	-5.88957	7.97592	13.0134	HGA1		0.070643	0.066098	-		0.074759	0.10594	-		-	-	-
H	-7.56947	7.08497	11.5146	HGA2		-0.003365	0.095876	-		0.024807	0.115651	-		-	-	-
H	-7.17598	8.73224	10.9536	HGA2		0.04145	0.112745	-		0.082508	0.13916	-		-	-	-
H	-1.65406	7.12719	13.8558	HGP1		0.407829	0.308638	-		0.42093	0.33601	-		-	-	-
H	-2.01375	9.32654	10.978	HGP1		0.377685	0.301997	-		0.429775	0.339194	-		-	-	-
H	-4.9265	10.379	12.5287	HGP1		0.376765	0.301473	-		0.443244	0.341216	-		-	-	-
H	-5.96746	6.41661	9.92501	HGP1		0.37017	0.320042	-		0.391016	0.343181	-		-	-	-
31
C	-2.37735	8.28265	13.7182	CG321		0.146541	-0.212599	-		0.155276	-0.255309	-		-	-	-
C	-3.70642	3.31246	14.6618	CG2R51		0.114884	0.11205	-		0.081353	0.081816	-		-	-	-
C	-4.66818	4.22619	15.0427	CG2R51		-0.20728	-0.473249	-		-0.221309	-0.498899	-		-	-	-
C	-2.43856	3.66031	13.9232	CG311		0.292441	0.053352	-		0.319098	0.043619	-		-	-	-
C	-2.14873	5.169	13.9729	CG321		-0.360643	-0.06246	-		-0.444474	-0.090183	-		-	-	-
S	-6.24049	0.400882	16.0936	SG3O1		0.868426	1.10313	-		0.941307	1.16098	-		-	-	-
C	-2.16011	9.53371	12.869	CG321		0.022725	0.068444	-		-0.00172	0.047497	-		-	-	-
C	-1.44335	2.2692	10.5364	CG331		-0.358697	-0.328528	-		-0.402714	-0.371776	-		-	-	-
C	-1.26651	2.71977	11.9825	CG321		0.470702	-0.020493	-		0.473584	-0.056737	-		-	-	-
S	-6.02673	3.47915	15.8417	SG2R50		0.060054	0.329221	-		0.098042	0.38338	-		-	-	-
N	-6.73078	-0.264328	14.7634	NG2D1		-0.834792	-0.694069	-		-0.884875	-0.750834	-		-	-	-
O	-7.29747	0.990552	16.9651	OG2P1		-0.556801	-0.612538	-		-0.581858	-0.638773	-		-	-	-
O	-5.17977	-0.402986	16.7377	OG2P1		-0.532207	-0.589731	-		-0.547158	-0.599676	-		-	-	-
C	-5.31233	1.90952	15.6215	CG2R51		-0.016034	-0.374677	-		-0.068109	-0.410659	-		-	-	-
C	-4.0927	1.98442	14.9959	CG2R51		-0.283517	-0.06629	-		-0.22769	-0.089892	-		-	-	-
S	-4.50853	5.96188	14.8473	SG3O2		0.898207	1.24018	-		0.934485	1.29008	-		-	-	-
O	-3.95757	6.56277	16.0776	OG2P1		-0.477596	-0.546688	-		-0.49072	-0.564651	-		-	-	-
O	-5.72565	6.56062	14.285	OG2P1		-0.46433	-0.540489	-		-0.476204	-0.556174	-		-	-	-
N	-3.34559	5.936	13.6112	NG301		-0.260496	-0.548898	-		-0.240873	-0.584651	-		-	-	-
N	-2.52666	3.2027	12.5292	NG311		-0.700611	-0.495238	-		-0.703842	-0.52882	-		-	-	-
C	-3.15545	7.21765	12.9312	CG321		-0.366501	-0.062778	-		-0.450748	-0.092744	-		-	-	-
O	-1.53625	10.6102	13.555	OG301		-0.358538	-0.481419	-		-0.360151	-0.508083	-		-	-	-
C	-0.181176	10.3763	13.8675	CG331		0.012124	-0.058415	-		-0.009013	-0.093709	-		-	-	-
H	-2.92306	8.54438	14.629	HGA2		0.056001	0.150939	-		0.068061	0.174554	-		-	-	-
H	-1.41367	7.86523	14.032	HGA2		0.022237	0.093099	-		0.023912	0.109691	-		-	-	-
H	-1.60472	3.15358	14.4426	HGA1		-0.000604	0.081035	-		0.00536	0.10668	-		-	-	-
H	-1.76835	5.44961	14.9653	HGA2		0.125943	0.119852	-		0.156174	0.144702	-		-	-	-
H	-1.37664	5.40759	13.2361	HGA2		0.216445	0.093426	-		0.241933	0.11227	-		-	-	-
H	-3.12682	9.92613	12.5352	HGA2		0.07	0.10256	-		0.07934	0.123609	-		-	-	-
H	-1.5776	9.2786	11.9651	HGA2		0.030088	0.064912	-		0.041251	0.080997	-		-	-	-
H	-0.49345	1.93096	10.11	HGA3		0.061516	0.088993	-		0.075445	0.109876	-		-	-	-
H	-1.83349	3.08937	9.927	HGA3		0.091981	0.114121	-		0.105081	0.133009	-		-	-	-
H	-2.15311	1.43666	10.4731	HGA3		0.092943	0.110444	-		0.105581	0.125837	-		-	-	-
H	-0.538801	3.54221	12.02	HGA2		-0.061448	0.084345	-		-0.060636	0.101175	-		-	-	-
H	-0.82669	1.89748	12.5804	HGA2		-0.07974	0.074019	-		-0.073793	0.094617	-		-	-	-
H	-7.6193	0.188969	14.5361	HGP1		0.318005	0.203365	-		0.331462	0.225619	-		-	-	-
H	-3.49887	1.10101	14.7926	HGR51		0.180412	0.105646	-		0.164807	0.144952	-		-	-	-
H	-3.23541	2.47776	12.461	HGPAM1		0.310547	0.251792	-		0.306294	0.271228	-		-	-	-
H	-4.14994	7.58981	12.6701	HGA2		0.165341	0.141156	-		0.195479	0.166769	-		-	-	-
H	-2.63952	6.98584	11.991	HGA2		0.155585	0.102522	-		0.180142	0.124762	-		-	-	-
H	0.222474	11.3116	14.2642	HGA3		0.069733	0.103923	-		0.078444	0.124828	-		-	-	-
H	0.399388	10.0917	12.9741	HGA3		0.035494	0.07716	-		0.043168	0.091028	-		-	-	-
H	-0.0480782	9.59183	14.6257	HGA3		0.031461	0.098868	-		0.040809	0.117997	-		-	-	-
32
S	-6.03769	3.54867	15.5287	SG2R50		0.075861	0.32686	-		0.10361	0.377537	-		-	-	-
C	-5.19009	2.03644	15.4184	CG2R51		-0.040299	-0.373498	-		-0.077832	-0.404814	-		-	-	-
C	-4.02605	2.15144	14.7001	CG2R51		-0.201948	-0.071593	-		-0.133415	-0.100218	-		-	-	-
C	-3.76808	3.47115	14.2343	CG2R51		-0.073304	0.147258	-		-0.165681	0.115864	-		-	-	-
C	-2.61031	3.81958	13.3213	CG311		0.304307	-0.022264	-		0.408722	-0.041566	-		-	-	-
C	-2.38546	5.33194	13.1929	CG321		-0.220268	-0.189126	-		-0.317645	-0.224001	-		-	-	-
C	-3.65116	6.1239	12.8508	CG311		0.185683	-0.273675	-		0.210481	-0.323283	-		-	-	-
S	-4.78887	6.06443	14.2821	SG3O2		0.757538	1.13249	-		0.796732	1.1789	-		-	-	-
C	-4.77552	4.34	14.6153	CG2R51		-0.183898	-0.478414	-		-0.17949	-0.500811	-		-	-	-
S	-5.83937	0.54832	16.2698	SG3O1		0.882373	1.1014	-		0.94361	1.15967	-		-	-	-
O	-5.68735	-0.476605	15.2141	OG2P1		-0.53778	-0.591902	-		-0.554285	-0.603032	-		-	-	-
O	-7.21996	1.00489	16.6024	OG2P1		-0.564604	-0.612544	-		-0.583132	-0.637081	-		-	-	-
N	-4.89147	0.260874	17.4819	NG2D1		-0.835724	-0.692107	-		-0.880498	-0.753259	-		-	-	-
N	-2.7594	3.22394	11.972	NG321		-0.931516	-0.588616	-		-0.988902	-0.624152	-		-	-	-
C	-3.37932	7.58936	12.5239	CG331		-0.387	-0.327581	-		-0.446847	-0.369522	-		-	-	-
O	-6.13664	6.4788	13.8446	OG2P1		-0.493888	-0.553031	-		-0.508709	-0.56934	-		-	-	-
O	-4.14482	6.82297	15.3762	OG2P1		-0.476278	-0.55705	-		-0.490053	-0.575574	-		-	-	-
H	-3.3802	1.29929	14.5214	HGR51		0.15672	0.10061	-		0.133386	0.142739	-		-	-	-
H	-1.69647	3.3842	13.7421	HGA1		0.065666	0.105415	-		0.054278	0.1324	-		-	-	-
H	-1.97846	5.72962	14.129	HGA2		0.054	0.130536	-		0.077785	0.152815	-		-	-	-
H	-1.64456	5.4988	12.4044	HGA2		0.085267	0.103175	-		0.11019	0.128949	-		-	-	-
H	-4.21089	5.6525	12.0368	HGA1		0.031565	0.13435	-		0.034845	0.158399	-		-	-	-
H	-5.23944	0.838026	18.2516	HGP1		0.320192	0.203249	-		0.329422	0.226444	-		-	-	-
H	-3.68707	3.46528	11.6232	HGPAM2		0.34687	0.234014	-		0.36707	0.254239	-		-	-	-
H	-2.7954	2.21131	12.0806	HGPAM2		0.359404	0.245546	-		0.380284	0.268655	-		-	-	-
H	-2.871	8.0756	13.3602	HGA3		0.111534	0.135973	-		0.12988	0.153758	-		-	-	-
H	-4.31223	8.12389	12.3283	HGA3		0.104357	0.130446	-		0.121409	0.153146	-		-	-	-
H	-2.74371	7.65339	11.6354	HGA3		0.10517	0.100081	-		0.124785	0.12313	-		-	-	-
